# Supplementary material for: Reintroducing Guanaco in the Upper Belt of Central Argentina: Using Population Viability Analysis to Evaluate Extinction Risk and Management Priorities
Source: PLoS One. 2016 Oct 14;11(10):e0164806. doi: 10.1371/journal.pone.0164806 (PMC5065184; doi:10.1371/journal.pone.0164806)
Supplement: S1 Table — (TXT) [file pone.0164806.s001.txt]

Results from VORTEX 10.1.0.0
Project: Reintroduced guanaco population in QCNP
Scenario: Current population

Population 1: Population1

Year 0
     N[Extinct] =    0, P[E] =  0,000
     N[Surviving] =  100, P[S] =  1,000
     Mean size (all populations) = 24,00 (0,00 SE; 0,00 SD)
  Means across extant populations only:
     Population size =          24,00 (0,00 SE; 0,00 SD)
     Expected heterozygosity =  0,9792 (0,0000 SE; 0,0000 SD)
     Observed heterozygosity =  1,0000 (0,0000 SE; 0,0000 SD)
     Number of extant alleles = 48,00 (0,00 SE; 0,00 SD)
     Number of mt haplotypes =  24,00 (0,00 SE; 0,00 SD)
     Lethal alleles / diploid = 3,17 (0,03 SE; 0,31 SD)

Year 1
     N[Extinct] =    0, P[E] =  0,000
     N[Surviving] =  100, P[S] =  1,000
     Mean size (all populations) = 25,28 (0,48 SE; 4,83 SD)
  Means across extant populations only:
     Population size =          25,28 (0,48 SE; 4,83 SD)
     Expected heterozygosity =  0,9720 (0,0005 SE; 0,0053 SD)
     Observed heterozygosity =  1,0000 (0,0000 SE; 0,0000 SD)
     Number of extant alleles = 43,11 (0,49 SE; 4,93 SD)
     Number of mt haplotypes =  21,66 (0,24 SE; 2,37 SD)
     Lethal alleles / diploid = 3,20 (0,04 SE; 0,36 SD)

Year 2
     N[Extinct] =    0, P[E] =  0,000
     N[Surviving] =  100, P[S] =  1,000
     Mean size (all populations) = 28,21 (0,73 SE; 7,25 SD)
  Means across extant populations only:
     Population size =          28,21 (0,73 SE; 7,25 SD)
     Expected heterozygosity =  0,9662 (0,0009 SE; 0,0088 SD)
     Observed heterozygosity =  1,0000 (0,0000 SE; 0,0000 SD)
     Number of extant alleles = 40,22 (0,56 SE; 5,58 SD)
     Number of mt haplotypes =  20,16 (0,28 SE; 2,79 SD)
     Lethal alleles / diploid = 3,18 (0,04 SE; 0,41 SD)

Year 3
     N[Extinct] =    0, P[E] =  0,000
     N[Surviving] =  100, P[S] =  1,000
     Mean size (all populations) = 30,59 (0,92 SE; 9,22 SD)
  Means across extant populations only:
     Population size =          30,59 (0,92 SE; 9,22 SD)
     Expected heterozygosity =  0,9616 (0,0010 SE; 0,0099 SD)
     Observed heterozygosity =  1,0000 (0,0000 SE; 0,0000 SD)
     Number of extant alleles = 37,71 (0,60 SE; 5,98 SD)
     Number of mt haplotypes =  18,88 (0,29 SE; 2,94 SD)
     Lethal alleles / diploid = 3,17 (0,04 SE; 0,40 SD)

Year 4
     N[Extinct] =    0, P[E] =  0,000
     N[Surviving] =  100, P[S] =  1,000
     Mean size (all populations) = 32,40 (1,13 SE; 11,32 SD)
  Means across extant populations only:
     Population size =          32,40 (1,13 SE; 11,32 SD)
     Expected heterozygosity =  0,9562 (0,0013 SE; 0,0126 SD)
     Observed heterozygosity =  0,9990 (0,0005 SE; 0,0052 SD)
     Number of extant alleles = 35,52 (0,67 SE; 6,68 SD)
     Number of mt haplotypes =  17,72 (0,33 SE; 3,28 SD)
     Lethal alleles / diploid = 3,17 (0,04 SE; 0,44 SD)

Year 5
     N[Extinct] =    0, P[E] =  0,000
     N[Surviving] =  100, P[S] =  1,000
     Mean size (all populations) = 34,07 (1,35 SE; 13,53 SD)
  Means across extant populations only:
     Population size =          34,07 (1,35 SE; 13,53 SD)
     Expected heterozygosity =  0,9505 (0,0012 SE; 0,0119 SD)
     Observed heterozygosity =  0,9981 (0,0010 SE; 0,0096 SD)
     Number of extant alleles = 32,50 (0,63 SE; 6,29 SD)
     Number of mt haplotypes =  16,27 (0,32 SE; 3,23 SD)
     Lethal alleles / diploid = 3,20 (0,05 SE; 0,47 SD)

Year 6
     N[Extinct] =    0, P[E] =  0,000
     N[Surviving] =  100, P[S] =  1,000
     Mean size (all populations) = 35,23 (1,49 SE; 14,91 SD)
  Means across extant populations only:
     Population size =          35,23 (1,49 SE; 14,91 SD)
     Expected heterozygosity =  0,9471 (0,0013 SE; 0,0132 SD)
     Observed heterozygosity =  0,9955 (0,0013 SE; 0,0129 SD)
     Number of extant alleles = 30,97 (0,63 SE; 6,30 SD)
     Number of mt haplotypes =  15,45 (0,32 SE; 3,23 SD)
     Lethal alleles / diploid = 3,18 (0,05 SE; 0,47 SD)

Year 7
     N[Extinct] =    0, P[E] =  0,000
     N[Surviving] =  100, P[S] =  1,000
     Mean size (all populations) = 38,31 (1,80 SE; 17,98 SD)
  Means across extant populations only:
     Population size =          38,31 (1,80 SE; 17,98 SD)
     Expected heterozygosity =  0,9405 (0,0015 SE; 0,0153 SD)
     Observed heterozygosity =  0,9926 (0,0016 SE; 0,0159 SD)
     Number of extant alleles = 29,01 (0,63 SE; 6,33 SD)
     Number of mt haplotypes =  14,63 (0,33 SE; 3,29 SD)
     Lethal alleles / diploid = 3,16 (0,05 SE; 0,47 SD)

Year 8
     N[Extinct] =    0, P[E] =  0,000
     N[Surviving] =  100, P[S] =  1,000
     Mean size (all populations) = 39,36 (1,88 SE; 18,80 SD)
  Means across extant populations only:
     Population size =          39,36 (1,88 SE; 18,80 SD)
     Expected heterozygosity =  0,9366 (0,0017 SE; 0,0171 SD)
     Observed heterozygosity =  0,9915 (0,0018 SE; 0,0182 SD)
     Number of extant alleles = 27,22 (0,63 SE; 6,32 SD)
     Number of mt haplotypes =  13,68 (0,32 SE; 3,16 SD)
     Lethal alleles / diploid = 3,14 (0,05 SE; 0,47 SD)

Year 9
     N[Extinct] =    0, P[E] =  0,000
     N[Surviving] =  100, P[S] =  1,000
     Mean size (all populations) = 40,09 (1,94 SE; 19,37 SD)
  Means across extant populations only:
     Population size =          40,09 (1,94 SE; 19,37 SD)
     Expected heterozygosity =  0,9316 (0,0019 SE; 0,0191 SD)
     Observed heterozygosity =  0,9883 (0,0021 SE; 0,0214 SD)
     Number of extant alleles = 25,79 (0,63 SE; 6,33 SD)
     Number of mt haplotypes =  12,93 (0,32 SE; 3,22 SD)
     Lethal alleles / diploid = 3,12 (0,05 SE; 0,48 SD)

Year 10
     N[Extinct] =    0, P[E] =  0,000
     N[Surviving] =  100, P[S] =  1,000
     Mean size (all populations) = 42,24 (2,15 SE; 21,47 SD)
  Means across extant populations only:
     Population size =          42,24 (2,15 SE; 21,47 SD)
     Expected heterozygosity =  0,9282 (0,0022 SE; 0,0218 SD)
     Observed heterozygosity =  0,9862 (0,0022 SE; 0,0222 SD)
     Number of extant alleles = 25,14 (0,65 SE; 6,49 SD)
     Number of mt haplotypes =  12,56 (0,33 SE; 3,27 SD)
     Lethal alleles / diploid = 3,14 (0,05 SE; 0,50 SD)

Year 11
     N[Extinct] =    0, P[E] =  0,000
     N[Surviving] =  100, P[S] =  1,000
     Mean size (all populations) = 43,21 (2,20 SE; 22,02 SD)
  Means across extant populations only:
     Population size =          43,21 (2,20 SE; 22,02 SD)
     Expected heterozygosity =  0,9249 (0,0024 SE; 0,0240 SD)
     Observed heterozygosity =  0,9822 (0,0024 SE; 0,0242 SD)
     Number of extant alleles = 24,23 (0,66 SE; 6,63 SD)
     Number of mt haplotypes =  12,09 (0,32 SE; 3,24 SD)
     Lethal alleles / diploid = 3,09 (0,05 SE; 0,54 SD)

Year 12
     N[Extinct] =    0, P[E] =  0,000
     N[Surviving] =  100, P[S] =  1,000
     Mean size (all populations) = 45,52 (2,45 SE; 24,49 SD)
  Means across extant populations only:
     Population size =          45,52 (2,45 SE; 24,49 SD)
     Expected heterozygosity =  0,9220 (0,0024 SE; 0,0240 SD)
     Observed heterozygosity =  0,9787 (0,0028 SE; 0,0278 SD)
     Number of extant alleles = 23,60 (0,65 SE; 6,51 SD)
     Number of mt haplotypes =  11,68 (0,31 SE; 3,12 SD)
     Lethal alleles / diploid = 3,08 (0,06 SE; 0,55 SD)

Year 13
     N[Extinct] =    0, P[E] =  0,000
     N[Surviving] =  100, P[S] =  1,000
     Mean size (all populations) = 45,46 (2,43 SE; 24,28 SD)
  Means across extant populations only:
     Population size =          45,46 (2,43 SE; 24,28 SD)
     Expected heterozygosity =  0,9180 (0,0027 SE; 0,0270 SD)
     Observed heterozygosity =  0,9751 (0,0028 SE; 0,0278 SD)
     Number of extant alleles = 22,91 (0,65 SE; 6,47 SD)
     Number of mt haplotypes =  11,22 (0,31 SE; 3,06 SD)
     Lethal alleles / diploid = 3,08 (0,06 SE; 0,59 SD)

Year 14
     N[Extinct] =    0, P[E] =  0,000
     N[Surviving] =  100, P[S] =  1,000
     Mean size (all populations) = 45,86 (2,55 SE; 25,55 SD)
  Means across extant populations only:
     Population size =          45,86 (2,55 SE; 25,55 SD)
     Expected heterozygosity =  0,9138 (0,0030 SE; 0,0300 SD)
     Observed heterozygosity =  0,9733 (0,0030 SE; 0,0299 SD)
     Number of extant alleles = 21,82 (0,63 SE; 6,27 SD)
     Number of mt haplotypes =  10,62 (0,30 SE; 2,98 SD)
     Lethal alleles / diploid = 3,12 (0,06 SE; 0,62 SD)

Year 15
     N[Extinct] =    1, P[E] =  0,010
     N[Surviving] =  99, P[S] =  0,990
     Mean size (all populations) = 44,62 (2,56 SE; 25,62 SD)
  Means across extant populations only:
     Population size =          45,02 (2,56 SE; 25,44 SD)
     Expected heterozygosity =  0,9091 (0,0028 SE; 0,0281 SD)
     Observed heterozygosity =  0,9720 (0,0031 SE; 0,0312 SD)
     Number of extant alleles = 20,59 (0,60 SE; 5,93 SD)
     Number of mt haplotypes =  9,92 (0,27 SE; 2,71 SD)
     Lethal alleles / diploid = 3,08 (0,06 SE; 0,64 SD)

Year 16
     N[Extinct] =    1, P[E] =  0,010
     N[Surviving] =  99, P[S] =  0,990
     Mean size (all populations) = 44,47 (2,52 SE; 25,22 SD)
  Means across extant populations only:
     Population size =          44,88 (2,51 SE; 25,02 SD)
     Expected heterozygosity =  0,9035 (0,0031 SE; 0,0310 SD)
     Observed heterozygosity =  0,9651 (0,0033 SE; 0,0332 SD)
     Number of extant alleles = 19,41 (0,61 SE; 6,07 SD)
     Number of mt haplotypes =  9,11 (0,28 SE; 2,74 SD)
     Lethal alleles / diploid = 3,07 (0,07 SE; 0,65 SD)

Year 17
     N[Extinct] =    1, P[E] =  0,010
     N[Surviving] =  99, P[S] =  0,990
     Mean size (all populations) = 46,22 (2,71 SE; 27,09 SD)
  Means across extant populations only:
     Population size =          46,66 (2,70 SE; 26,88 SD)
     Expected heterozygosity =  0,8972 (0,0035 SE; 0,0348 SD)
     Observed heterozygosity =  0,9609 (0,0036 SE; 0,0354 SD)
     Number of extant alleles = 18,38 (0,60 SE; 6,00 SD)
     Number of mt haplotypes =  8,35 (0,27 SE; 2,66 SD)
     Lethal alleles / diploid = 3,04 (0,07 SE; 0,66 SD)

Year 18
     N[Extinct] =    2, P[E] =  0,020
     N[Surviving] =  98, P[S] =  0,980
     Mean size (all populations) = 45,29 (2,65 SE; 26,46 SD)
  Means across extant populations only:
     Population size =          46,13 (2,63 SE; 26,05 SD)
     Expected heterozygosity =  0,8950 (0,0035 SE; 0,0350 SD)
     Observed heterozygosity =  0,9568 (0,0036 SE; 0,0359 SD)
     Number of extant alleles = 17,85 (0,60 SE; 5,91 SD)
     Number of mt haplotypes =  8,03 (0,26 SE; 2,59 SD)
     Lethal alleles / diploid = 3,02 (0,07 SE; 0,68 SD)

Year 19
     N[Extinct] =    2, P[E] =  0,020
     N[Surviving] =  98, P[S] =  0,980
     Mean size (all populations) = 45,39 (2,66 SE; 26,63 SD)
  Means across extant populations only:
     Population size =          46,23 (2,65 SE; 26,23 SD)
     Expected heterozygosity =  0,8913 (0,0038 SE; 0,0380 SD)
     Observed heterozygosity =  0,9527 (0,0038 SE; 0,0377 SD)
     Number of extant alleles = 17,22 (0,58 SE; 5,76 SD)
     Number of mt haplotypes =  7,78 (0,26 SE; 2,56 SD)
     Lethal alleles / diploid = 2,97 (0,07 SE; 0,69 SD)

Year 20
     N[Extinct] =    2, P[E] =  0,020
     N[Surviving] =  98, P[S] =  0,980
     Mean size (all populations) = 45,02 (2,75 SE; 27,48 SD)
  Means across extant populations only:
     Population size =          45,86 (2,74 SE; 27,12 SD)
     Expected heterozygosity =  0,8862 (0,0042 SE; 0,0418 SD)
     Observed heterozygosity =  0,9514 (0,0039 SE; 0,0383 SD)
     Number of extant alleles = 16,62 (0,58 SE; 5,75 SD)
     Number of mt haplotypes =  7,54 (0,26 SE; 2,58 SD)
     Lethal alleles / diploid = 2,96 (0,07 SE; 0,67 SD)

Year 21
     N[Extinct] =    3, P[E] =  0,030
     N[Surviving] =  97, P[S] =  0,970
     Mean size (all populations) = 45,90 (2,96 SE; 29,60 SD)
  Means across extant populations only:
     Population size =          47,19 (2,96 SE; 29,11 SD)
     Expected heterozygosity =  0,8841 (0,0043 SE; 0,0425 SD)
     Observed heterozygosity =  0,9460 (0,0044 SE; 0,0434 SD)
     Number of extant alleles = 16,27 (0,57 SE; 5,62 SD)
     Number of mt haplotypes =  7,29 (0,25 SE; 2,46 SD)
     Lethal alleles / diploid = 2,94 (0,07 SE; 0,69 SD)

Year 22
     N[Extinct] =    4, P[E] =  0,040
     N[Surviving] =  96, P[S] =  0,960
     Mean size (all populations) = 45,87 (3,04 SE; 30,43 SD)
  Means across extant populations only:
     Population size =          47,59 (3,04 SE; 29,83 SD)
     Expected heterozygosity =  0,8777 (0,0055 SE; 0,0539 SD)
     Observed heterozygosity =  0,9353 (0,0054 SE; 0,0533 SD)
     Number of extant alleles = 15,73 (0,56 SE; 5,47 SD)
     Number of mt haplotypes =  7,00 (0,24 SE; 2,34 SD)
     Lethal alleles / diploid = 2,93 (0,07 SE; 0,71 SD)

Year 23
     N[Extinct] =    4, P[E] =  0,040
     N[Surviving] =  96, P[S] =  0,960
     Mean size (all populations) = 44,01 (2,86 SE; 28,65 SD)
  Means across extant populations only:
     Population size =          45,69 (2,86 SE; 28,00 SD)
     Expected heterozygosity =  0,8732 (0,0056 SE; 0,0545 SD)
     Observed heterozygosity =  0,9372 (0,0052 SE; 0,0506 SD)
     Number of extant alleles = 15,28 (0,54 SE; 5,32 SD)
     Number of mt haplotypes =  6,76 (0,23 SE; 2,30 SD)
     Lethal alleles / diploid = 2,90 (0,07 SE; 0,72 SD)

Year 24
     N[Extinct] =    5, P[E] =  0,050
     N[Surviving] =  95, P[S] =  0,950
     Mean size (all populations) = 43,39 (2,96 SE; 29,61 SD)
  Means across extant populations only:
     Population size =          45,52 (2,96 SE; 28,85 SD)
     Expected heterozygosity =  0,8719 (0,0053 SE; 0,0515 SD)
     Observed heterozygosity =  0,9390 (0,0047 SE; 0,0460 SD)
     Number of extant alleles = 14,84 (0,53 SE; 5,18 SD)
     Number of mt haplotypes =  6,55 (0,23 SE; 2,23 SD)
     Lethal alleles / diploid = 2,92 (0,07 SE; 0,73 SD)

Year 25
     N[Extinct] =    6, P[E] =  0,060
     N[Surviving] =  94, P[S] =  0,940
     Mean size (all populations) = 42,96 (2,98 SE; 29,79 SD)
  Means across extant populations only:
     Population size =          45,49 (2,98 SE; 28,92 SD)
     Expected heterozygosity =  0,8682 (0,0055 SE; 0,0537 SD)
     Observed heterozygosity =  0,9404 (0,0050 SE; 0,0489 SD)
     Number of extant alleles = 14,49 (0,52 SE; 5,03 SD)
     Number of mt haplotypes =  6,29 (0,22 SE; 2,16 SD)
     Lethal alleles / diploid = 2,92 (0,08 SE; 0,76 SD)

Year 26
     N[Extinct] =    7, P[E] =  0,070
     N[Surviving] =  93, P[S] =  0,930
     Mean size (all populations) = 43,01 (3,06 SE; 30,60 SD)
  Means across extant populations only:
     Population size =          46,03 (3,07 SE; 29,58 SD)
     Expected heterozygosity =  0,8656 (0,0061 SE; 0,0593 SD)
     Observed heterozygosity =  0,9338 (0,0054 SE; 0,0522 SD)
     Number of extant alleles = 14,14 (0,51 SE; 4,95 SD)
     Number of mt haplotypes =  6,11 (0,21 SE; 2,07 SD)
     Lethal alleles / diploid = 2,91 (0,08 SE; 0,80 SD)

Year 27
     N[Extinct] =    7, P[E] =  0,070
     N[Surviving] =  93, P[S] =  0,930
     Mean size (all populations) = 41,43 (3,03 SE; 30,34 SD)
  Means across extant populations only:
     Population size =          44,37 (3,05 SE; 29,42 SD)
     Expected heterozygosity =  0,8631 (0,0057 SE; 0,0547 SD)
     Observed heterozygosity =  0,9344 (0,0054 SE; 0,0522 SD)
     Number of extant alleles = 13,70 (0,50 SE; 4,86 SD)
     Number of mt haplotypes =  5,99 (0,21 SE; 2,03 SD)
     Lethal alleles / diploid = 2,88 (0,08 SE; 0,81 SD)

Year 28
     N[Extinct] =    8, P[E] =  0,080
     N[Surviving] =  92, P[S] =  0,920
     Mean size (all populations) = 41,28 (3,13 SE; 31,31 SD)
  Means across extant populations only:
     Population size =          44,73 (3,16 SE; 30,27 SD)
     Expected heterozygosity =  0,8637 (0,0052 SE; 0,0500 SD)
     Observed heterozygosity =  0,9297 (0,0058 SE; 0,0555 SD)
     Number of extant alleles = 13,36 (0,49 SE; 4,66 SD)
     Number of mt haplotypes =  5,82 (0,20 SE; 1,91 SD)
     Lethal alleles / diploid = 2,86 (0,08 SE; 0,75 SD)

Year 29
     N[Extinct] =    11, P[E] =  0,110
     N[Surviving] =  89, P[S] =  0,890
     Mean size (all populations) = 40,24 (3,08 SE; 30,82 SD)
  Means across extant populations only:
     Population size =          44,93 (3,12 SE; 29,42 SD)
     Expected heterozygosity =  0,8601 (0,0055 SE; 0,0515 SD)
     Observed heterozygosity =  0,9211 (0,0060 SE; 0,0567 SD)
     Number of extant alleles = 13,24 (0,48 SE; 4,48 SD)
     Number of mt haplotypes =  5,81 (0,19 SE; 1,82 SD)
     Lethal alleles / diploid = 2,82 (0,08 SE; 0,74 SD)

Year 30
     N[Extinct] =    11, P[E] =  0,110
     N[Surviving] =  89, P[S] =  0,890
     Mean size (all populations) = 39,49 (3,07 SE; 30,67 SD)
  Means across extant populations only:
     Population size =          44,11 (3,11 SE; 29,35 SD)
     Expected heterozygosity =  0,8532 (0,0057 SE; 0,0537 SD)
     Observed heterozygosity =  0,9151 (0,0068 SE; 0,0639 SD)
     Number of extant alleles = 12,88 (0,47 SE; 4,46 SD)
     Number of mt haplotypes =  5,66 (0,19 SE; 1,81 SD)
     Lethal alleles / diploid = 2,80 (0,08 SE; 0,75 SD)

Year 31
     N[Extinct] =    11, P[E] =  0,110
     N[Surviving] =  89, P[S] =  0,890
     Mean size (all populations) = 39,42 (3,11 SE; 31,14 SD)
  Means across extant populations only:
     Population size =          44,07 (3,17 SE; 29,87 SD)
     Expected heterozygosity =  0,8499 (0,0058 SE; 0,0544 SD)
     Observed heterozygosity =  0,9129 (0,0066 SE; 0,0625 SD)
     Number of extant alleles = 12,49 (0,46 SE; 4,39 SD)
     Number of mt haplotypes =  5,47 (0,19 SE; 1,78 SD)
     Lethal alleles / diploid = 2,78 (0,08 SE; 0,76 SD)

Year 32
     N[Extinct] =    11, P[E] =  0,110
     N[Surviving] =  89, P[S] =  0,890
     Mean size (all populations) = 39,74 (3,20 SE; 32,01 SD)
  Means across extant populations only:
     Population size =          44,44 (3,27 SE; 30,82 SD)
     Expected heterozygosity =  0,8408 (0,0078 SE; 0,0740 SD)
     Observed heterozygosity =  0,9024 (0,0083 SE; 0,0779 SD)
     Number of extant alleles = 12,09 (0,45 SE; 4,27 SD)
     Number of mt haplotypes =  5,36 (0,19 SE; 1,80 SD)
     Lethal alleles / diploid = 2,77 (0,08 SE; 0,76 SD)

Year 33
     N[Extinct] =    11, P[E] =  0,110
     N[Surviving] =  89, P[S] =  0,890
     Mean size (all populations) = 39,00 (3,14 SE; 31,37 SD)
  Means across extant populations only:
     Population size =          43,64 (3,20 SE; 30,15 SD)
     Expected heterozygosity =  0,8374 (0,0080 SE; 0,0755 SD)
     Observed heterozygosity =  0,8945 (0,0088 SE; 0,0826 SD)
     Number of extant alleles = 11,80 (0,44 SE; 4,13 SD)
     Number of mt haplotypes =  5,26 (0,19 SE; 1,79 SD)
     Lethal alleles / diploid = 2,75 (0,08 SE; 0,78 SD)

Year 34
     N[Extinct] =    11, P[E] =  0,110
     N[Surviving] =  89, P[S] =  0,890
     Mean size (all populations) = 38,76 (3,24 SE; 32,37 SD)
  Means across extant populations only:
     Population size =          43,44 (3,31 SE; 31,26 SD)
     Expected heterozygosity =  0,8335 (0,0084 SE; 0,0788 SD)
     Observed heterozygosity =  0,8943 (0,0094 SE; 0,0889 SD)
     Number of extant alleles = 11,45 (0,43 SE; 4,08 SD)
     Number of mt haplotypes =  5,08 (0,19 SE; 1,79 SD)
     Lethal alleles / diploid = 2,73 (0,08 SE; 0,75 SD)

Year 35
     N[Extinct] =    11, P[E] =  0,110
     N[Surviving] =  89, P[S] =  0,890
     Mean size (all populations) = 37,23 (3,15 SE; 31,52 SD)
  Means across extant populations only:
     Population size =          41,75 (3,23 SE; 30,48 SD)
     Expected heterozygosity =  0,8281 (0,0087 SE; 0,0820 SD)
     Observed heterozygosity =  0,8848 (0,0098 SE; 0,0923 SD)
     Number of extant alleles = 11,13 (0,43 SE; 4,02 SD)
     Number of mt haplotypes =  5,00 (0,19 SE; 1,79 SD)
     Lethal alleles / diploid = 2,74 (0,08 SE; 0,79 SD)

Year 36
     N[Extinct] =    11, P[E] =  0,110
     N[Surviving] =  89, P[S] =  0,890
     Mean size (all populations) = 35,40 (3,05 SE; 30,46 SD)
  Means across extant populations only:
     Population size =          39,72 (3,13 SE; 29,53 SD)
     Expected heterozygosity =  0,8215 (0,0094 SE; 0,0889 SD)
     Observed heterozygosity =  0,8793 (0,0101 SE; 0,0952 SD)
     Number of extant alleles = 10,79 (0,42 SE; 3,97 SD)
     Number of mt haplotypes =  4,84 (0,19 SE; 1,83 SD)
     Lethal alleles / diploid = 2,72 (0,08 SE; 0,79 SD)

Year 37
     N[Extinct] =    12, P[E] =  0,120
     N[Surviving] =  88, P[S] =  0,880
     Mean size (all populations) = 34,26 (3,01 SE; 30,13 SD)
  Means across extant populations only:
     Population size =          38,91 (3,11 SE; 29,17 SD)
     Expected heterozygosity =  0,8181 (0,0095 SE; 0,0887 SD)
     Observed heterozygosity =  0,8813 (0,0100 SE; 0,0934 SD)
     Number of extant alleles = 10,49 (0,42 SE; 3,98 SD)
     Number of mt haplotypes =  4,73 (0,19 SE; 1,80 SD)
     Lethal alleles / diploid = 2,73 (0,09 SE; 0,81 SD)

Year 38
     N[Extinct] =    15, P[E] =  0,150
     N[Surviving] =  85, P[S] =  0,850
     Mean size (all populations) = 34,34 (3,08 SE; 30,81 SD)
  Means across extant populations only:
     Population size =          40,32 (3,21 SE; 29,62 SD)
     Expected heterozygosity =  0,8176 (0,0088 SE; 0,0810 SD)
     Observed heterozygosity =  0,8766 (0,0093 SE; 0,0856 SD)
     Number of extant alleles = 10,31 (0,42 SE; 3,87 SD)
     Number of mt haplotypes =  4,67 (0,20 SE; 1,84 SD)
     Lethal alleles / diploid = 2,68 (0,09 SE; 0,80 SD)

Year 39
     N[Extinct] =    17, P[E] =  0,170
     N[Surviving] =  83, P[S] =  0,830
     Mean size (all populations) = 33,60 (3,09 SE; 30,87 SD)
  Means across extant populations only:
     Population size =          40,37 (3,25 SE; 29,61 SD)
     Expected heterozygosity =  0,8159 (0,0086 SE; 0,0786 SD)
     Observed heterozygosity =  0,8809 (0,0096 SE; 0,0872 SD)
     Number of extant alleles = 10,04 (0,40 SE; 3,64 SD)
     Number of mt haplotypes =  4,61 (0,19 SE; 1,75 SD)
     Lethal alleles / diploid = 2,65 (0,09 SE; 0,85 SD)

Year 40
     N[Extinct] =    18, P[E] =  0,180
     N[Surviving] =  82, P[S] =  0,820
     Mean size (all populations) = 32,48 (3,15 SE; 31,52 SD)
  Means across extant populations only:
     Population size =          39,51 (3,38 SE; 30,60 SD)
     Expected heterozygosity =  0,8118 (0,0091 SE; 0,0822 SD)
     Observed heterozygosity =  0,8776 (0,0112 SE; 0,1010 SD)
     Number of extant alleles = 9,78 (0,40 SE; 3,59 SD)
     Number of mt haplotypes =  4,40 (0,20 SE; 1,78 SD)
     Lethal alleles / diploid = 2,61 (0,09 SE; 0,83 SD)

Year 41
     N[Extinct] =    20, P[E] =  0,200
     N[Surviving] =  80, P[S] =  0,800
     Mean size (all populations) = 32,14 (3,12 SE; 31,18 SD)
  Means across extant populations only:
     Population size =          40,06 (3,35 SE; 30,00 SD)
     Expected heterozygosity =  0,8071 (0,0098 SE; 0,0878 SD)
     Observed heterozygosity =  0,8743 (0,0120 SE; 0,1074 SD)
     Number of extant alleles = 9,65 (0,40 SE; 3,59 SD)
     Number of mt haplotypes =  4,39 (0,19 SE; 1,72 SD)
     Lethal alleles / diploid = 2,59 (0,09 SE; 0,82 SD)

Year 42
     N[Extinct] =    20, P[E] =  0,200
     N[Surviving] =  80, P[S] =  0,800
     Mean size (all populations) = 30,23 (3,02 SE; 30,16 SD)
  Means across extant populations only:
     Population size =          37,69 (3,27 SE; 29,29 SD)
     Expected heterozygosity =  0,8019 (0,0099 SE; 0,0885 SD)
     Observed heterozygosity =  0,8665 (0,0127 SE; 0,1138 SD)
     Number of extant alleles = 9,45 (0,40 SE; 3,55 SD)
     Number of mt haplotypes =  4,26 (0,19 SE; 1,70 SD)
     Lethal alleles / diploid = 2,57 (0,10 SE; 0,85 SD)

Year 43
     N[Extinct] =    22, P[E] =  0,220
     N[Surviving] =  78, P[S] =  0,780
     Mean size (all populations) = 28,40 (2,87 SE; 28,69 SD)
  Means across extant populations only:
     Population size =          36,35 (3,14 SE; 27,71 SD)
     Expected heterozygosity =  0,8027 (0,0090 SE; 0,0791 SD)
     Observed heterozygosity =  0,8691 (0,0111 SE; 0,0978 SD)
     Number of extant alleles = 9,29 (0,38 SE; 3,35 SD)
     Number of mt haplotypes =  4,14 (0,18 SE; 1,63 SD)
     Lethal alleles / diploid = 2,53 (0,09 SE; 0,81 SD)

Year 44
     N[Extinct] =    22, P[E] =  0,220
     N[Surviving] =  78, P[S] =  0,780
     Mean size (all populations) = 27,56 (2,85 SE; 28,47 SD)
  Means across extant populations only:
     Population size =          35,29 (3,13 SE; 27,69 SD)
     Expected heterozygosity =  0,7930 (0,0095 SE; 0,0838 SD)
     Observed heterozygosity =  0,8669 (0,0113 SE; 0,0999 SD)
     Number of extant alleles = 8,96 (0,38 SE; 3,37 SD)
     Number of mt haplotypes =  4,01 (0,18 SE; 1,62 SD)
     Lethal alleles / diploid = 2,48 (0,09 SE; 0,82 SD)

Year 45
     N[Extinct] =    23, P[E] =  0,230
     N[Surviving] =  77, P[S] =  0,770
     Mean size (all populations) = 27,04 (2,88 SE; 28,81 SD)
  Means across extant populations only:
     Population size =          35,06 (3,22 SE; 28,24 SD)
     Expected heterozygosity =  0,7894 (0,0096 SE; 0,0844 SD)
     Observed heterozygosity =  0,8657 (0,0121 SE; 0,1059 SD)
     Number of extant alleles = 8,77 (0,38 SE; 3,33 SD)
     Number of mt haplotypes =  3,94 (0,19 SE; 1,62 SD)
     Lethal alleles / diploid = 2,49 (0,10 SE; 0,85 SD)

Year 46
     N[Extinct] =    24, P[E] =  0,240
     N[Surviving] =  76, P[S] =  0,760
     Mean size (all populations) = 26,46 (2,93 SE; 29,33 SD)
  Means across extant populations only:
     Population size =          34,74 (3,34 SE; 29,09 SD)
     Expected heterozygosity =  0,7880 (0,0098 SE; 0,0855 SD)
     Observed heterozygosity =  0,8565 (0,0133 SE; 0,1160 SD)
     Number of extant alleles = 8,55 (0,38 SE; 3,32 SD)
     Number of mt haplotypes =  3,84 (0,18 SE; 1,58 SD)
     Lethal alleles / diploid = 2,48 (0,10 SE; 0,84 SD)

Year 47
     N[Extinct] =    24, P[E] =  0,240
     N[Surviving] =  76, P[S] =  0,760
     Mean size (all populations) = 25,97 (2,85 SE; 28,53 SD)
  Means across extant populations only:
     Population size =          34,11 (3,23 SE; 28,20 SD)
     Expected heterozygosity =  0,7773 (0,0112 SE; 0,0977 SD)
     Observed heterozygosity =  0,8377 (0,0185 SE; 0,1614 SD)
     Number of extant alleles = 8,33 (0,38 SE; 3,34 SD)
     Number of mt haplotypes =  3,78 (0,18 SE; 1,60 SD)
     Lethal alleles / diploid = 2,45 (0,10 SE; 0,85 SD)

Year 48
     N[Extinct] =    24, P[E] =  0,240
     N[Surviving] =  76, P[S] =  0,760
     Mean size (all populations) = 25,59 (2,88 SE; 28,76 SD)
  Means across extant populations only:
     Population size =          33,61 (3,29 SE; 28,64 SD)
     Expected heterozygosity =  0,7700 (0,0112 SE; 0,0978 SD)
     Observed heterozygosity =  0,8247 (0,0203 SE; 0,1771 SD)
     Number of extant alleles = 8,04 (0,36 SE; 3,18 SD)
     Number of mt haplotypes =  3,71 (0,18 SE; 1,61 SD)
     Lethal alleles / diploid = 2,43 (0,10 SE; 0,89 SD)

Year 49
     N[Extinct] =    25, P[E] =  0,250
     N[Surviving] =  75, P[S] =  0,750
     Mean size (all populations) = 25,38 (2,95 SE; 29,50 SD)
  Means across extant populations only:
     Population size =          33,77 (3,42 SE; 29,65 SD)
     Expected heterozygosity =  0,7647 (0,0112 SE; 0,0973 SD)
     Observed heterozygosity =  0,8291 (0,0204 SE; 0,1767 SD)
     Number of extant alleles = 7,91 (0,37 SE; 3,21 SD)
     Number of mt haplotypes =  3,65 (0,19 SE; 1,64 SD)
     Lethal alleles / diploid = 2,42 (0,10 SE; 0,87 SD)

Year 50
     N[Extinct] =    26, P[E] =  0,260
     N[Surviving] =  74, P[S] =  0,740
     Mean size (all populations) = 25,77 (3,05 SE; 30,48 SD)
  Means across extant populations only:
     Population size =          34,72 (3,58 SE; 30,78 SD)
     Expected heterozygosity =  0,7563 (0,0121 SE; 0,1045 SD)
     Observed heterozygosity =  0,8277 (0,0214 SE; 0,1841 SD)
     Number of extant alleles = 7,74 (0,38 SE; 3,27 SD)
     Number of mt haplotypes =  3,62 (0,19 SE; 1,64 SD)
     Lethal alleles / diploid = 2,43 (0,10 SE; 0,89 SD)

Year 51
     N[Extinct] =    29, P[E] =  0,290
     N[Surviving] =  71, P[S] =  0,710
     Mean size (all populations) = 26,04 (3,05 SE; 30,48 SD)
  Means across extant populations only:
     Population size =          36,44 (3,63 SE; 30,59 SD)
     Expected heterozygosity =  0,7529 (0,0119 SE; 0,0999 SD)
     Observed heterozygosity =  0,8255 (0,0212 SE; 0,1786 SD)
     Number of extant alleles = 7,66 (0,38 SE; 3,21 SD)
     Number of mt haplotypes =  3,56 (0,20 SE; 1,67 SD)
     Lethal alleles / diploid = 2,43 (0,10 SE; 0,85 SD)

Year 52
     N[Extinct] =    30, P[E] =  0,300
     N[Surviving] =  70, P[S] =  0,700
     Mean size (all populations) = 25,45 (3,04 SE; 30,44 SD)
  Means across extant populations only:
     Population size =          36,16 (3,67 SE; 30,67 SD)
     Expected heterozygosity =  0,7463 (0,0125 SE; 0,1045 SD)
     Observed heterozygosity =  0,8252 (0,0180 SE; 0,1506 SD)
     Number of extant alleles = 7,54 (0,38 SE; 3,22 SD)
     Number of mt haplotypes =  3,56 (0,20 SE; 1,66 SD)
     Lethal alleles / diploid = 2,41 (0,10 SE; 0,87 SD)

Year 53
     N[Extinct] =    33, P[E] =  0,330
     N[Surviving] =  67, P[S] =  0,670
     Mean size (all populations) = 24,28 (2,94 SE; 29,44 SD)
  Means across extant populations only:
     Population size =          35,93 (3,63 SE; 29,69 SD)
     Expected heterozygosity =  0,7425 (0,0132 SE; 0,1080 SD)
     Observed heterozygosity =  0,8162 (0,0194 SE; 0,1584 SD)
     Number of extant alleles = 7,55 (0,39 SE; 3,22 SD)
     Number of mt haplotypes =  3,55 (0,20 SE; 1,64 SD)
     Lethal alleles / diploid = 2,39 (0,11 SE; 0,89 SD)

Year 54
     N[Extinct] =    35, P[E] =  0,350
     N[Surviving] =  65, P[S] =  0,650
     Mean size (all populations) = 23,50 (2,84 SE; 28,36 SD)
  Means across extant populations only:
     Population size =          35,77 (3,52 SE; 28,39 SD)
     Expected heterozygosity =  0,7391 (0,0142 SE; 0,1144 SD)
     Observed heterozygosity =  0,8127 (0,0202 SE; 0,1631 SD)
     Number of extant alleles = 7,49 (0,40 SE; 3,21 SD)
     Number of mt haplotypes =  3,52 (0,20 SE; 1,63 SD)
     Lethal alleles / diploid = 2,41 (0,11 SE; 0,90 SD)

Year 55
     N[Extinct] =    35, P[E] =  0,350
     N[Surviving] =  65, P[S] =  0,650
     Mean size (all populations) = 22,24 (2,68 SE; 26,85 SD)
  Means across extant populations only:
     Population size =          33,85 (3,34 SE; 26,89 SD)
     Expected heterozygosity =  0,7329 (0,0150 SE; 0,1209 SD)
     Observed heterozygosity =  0,8132 (0,0212 SE; 0,1708 SD)
     Number of extant alleles = 7,28 (0,40 SE; 3,19 SD)
     Number of mt haplotypes =  3,43 (0,20 SE; 1,64 SD)
     Lethal alleles / diploid = 2,40 (0,11 SE; 0,89 SD)

Year 56
     N[Extinct] =    36, P[E] =  0,360
     N[Surviving] =  64, P[S] =  0,640
     Mean size (all populations) = 22,84 (2,86 SE; 28,59 SD)
  Means across extant populations only:
     Population size =          35,36 (3,63 SE; 29,01 SD)
     Expected heterozygosity =  0,7272 (0,0158 SE; 0,1266 SD)
     Observed heterozygosity =  0,8098 (0,0218 SE; 0,1746 SD)
     Number of extant alleles = 7,20 (0,39 SE; 3,16 SD)
     Number of mt haplotypes =  3,36 (0,20 SE; 1,59 SD)
     Lethal alleles / diploid = 2,34 (0,11 SE; 0,86 SD)

Year 57
     N[Extinct] =    38, P[E] =  0,380
     N[Surviving] =  62, P[S] =  0,620
     Mean size (all populations) = 22,15 (2,82 SE; 28,20 SD)
  Means across extant populations only:
     Population size =          35,37 (3,64 SE; 28,68 SD)
     Expected heterozygosity =  0,7199 (0,0168 SE; 0,1321 SD)
     Observed heterozygosity =  0,7919 (0,0231 SE; 0,1818 SD)
     Number of extant alleles = 7,10 (0,39 SE; 3,03 SD)
     Number of mt haplotypes =  3,34 (0,20 SE; 1,58 SD)
     Lethal alleles / diploid = 2,31 (0,11 SE; 0,87 SD)

Year 58
     N[Extinct] =    39, P[E] =  0,390
     N[Surviving] =  61, P[S] =  0,610
     Mean size (all populations) = 21,63 (2,81 SE; 28,06 SD)
  Means across extant populations only:
     Population size =          35,18 (3,67 SE; 28,64 SD)
     Expected heterozygosity =  0,7190 (0,0172 SE; 0,1343 SD)
     Observed heterozygosity =  0,8035 (0,0194 SE; 0,1515 SD)
     Number of extant alleles = 7,07 (0,38 SE; 2,99 SD)
     Number of mt haplotypes =  3,33 (0,19 SE; 1,49 SD)
     Lethal alleles / diploid = 2,29 (0,12 SE; 0,90 SD)

Year 59
     N[Extinct] =    40, P[E] =  0,400
     N[Surviving] =  60, P[S] =  0,600
     Mean size (all populations) = 20,73 (2,69 SE; 26,91 SD)
  Means across extant populations only:
     Population size =          34,17 (3,55 SE; 27,48 SD)
     Expected heterozygosity =  0,7143 (0,0176 SE; 0,1366 SD)
     Observed heterozygosity =  0,8005 (0,0200 SE; 0,1549 SD)
     Number of extant alleles = 7,02 (0,39 SE; 3,00 SD)
     Number of mt haplotypes =  3,30 (0,19 SE; 1,45 SD)
     Lethal alleles / diploid = 2,26 (0,12 SE; 0,92 SD)

Year 60
     N[Extinct] =    41, P[E] =  0,410
     N[Surviving] =  59, P[S] =  0,590
     Mean size (all populations) = 20,50 (2,73 SE; 27,26 SD)
  Means across extant populations only:
     Population size =          34,36 (3,66 SE; 28,13 SD)
     Expected heterozygosity =  0,7172 (0,0175 SE; 0,1341 SD)
     Observed heterozygosity =  0,8071 (0,0182 SE; 0,1402 SD)
     Number of extant alleles = 6,90 (0,39 SE; 2,96 SD)
     Number of mt haplotypes =  3,31 (0,19 SE; 1,44 SD)
     Lethal alleles / diploid = 2,26 (0,12 SE; 0,94 SD)

Year 61
     N[Extinct] =    42, P[E] =  0,420
     N[Surviving] =  58, P[S] =  0,580
     Mean size (all populations) = 19,09 (2,53 SE; 25,32 SD)
  Means across extant populations only:
     Population size =          32,59 (3,40 SE; 25,90 SD)
     Expected heterozygosity =  0,7187 (0,0163 SE; 0,1241 SD)
     Observed heterozygosity =  0,8080 (0,0181 SE; 0,1381 SD)
     Number of extant alleles = 6,76 (0,37 SE; 2,86 SD)
     Number of mt haplotypes =  3,26 (0,19 SE; 1,42 SD)
     Lethal alleles / diploid = 2,23 (0,12 SE; 0,91 SD)

Year 62
     N[Extinct] =    43, P[E] =  0,430
     N[Surviving] =  57, P[S] =  0,570
     Mean size (all populations) = 17,56 (2,31 SE; 23,14 SD)
  Means across extant populations only:
     Population size =          30,47 (3,11 SE; 23,47 SD)
     Expected heterozygosity =  0,7152 (0,0171 SE; 0,1294 SD)
     Observed heterozygosity =  0,8041 (0,0189 SE; 0,1428 SD)
     Number of extant alleles = 6,70 (0,36 SE; 2,75 SD)
     Number of mt haplotypes =  3,25 (0,19 SE; 1,42 SD)
     Lethal alleles / diploid = 2,22 (0,12 SE; 0,94 SD)

Year 63
     N[Extinct] =    43, P[E] =  0,430
     N[Surviving] =  57, P[S] =  0,570
     Mean size (all populations) = 16,98 (2,25 SE; 22,52 SD)
  Means across extant populations only:
     Population size =          29,49 (3,03 SE; 22,91 SD)
     Expected heterozygosity =  0,7096 (0,0169 SE; 0,1272 SD)
     Observed heterozygosity =  0,7970 (0,0191 SE; 0,1442 SD)
     Number of extant alleles = 6,44 (0,37 SE; 2,78 SD)
     Number of mt haplotypes =  3,14 (0,19 SE; 1,42 SD)
     Lethal alleles / diploid = 2,20 (0,12 SE; 0,93 SD)

Year 64
     N[Extinct] =    44, P[E] =  0,440
     N[Surviving] =  56, P[S] =  0,560
     Mean size (all populations) = 16,56 (2,31 SE; 23,08 SD)
  Means across extant populations only:
     Population size =          29,41 (3,21 SE; 24,00 SD)
     Expected heterozygosity =  0,7072 (0,0162 SE; 0,1210 SD)
     Observed heterozygosity =  0,7924 (0,0196 SE; 0,1463 SD)
     Number of extant alleles = 6,32 (0,36 SE; 2,73 SD)
     Number of mt haplotypes =  3,13 (0,19 SE; 1,44 SD)
     Lethal alleles / diploid = 2,18 (0,13 SE; 0,95 SD)

Year 65
     N[Extinct] =    45, P[E] =  0,450
     N[Surviving] =  55, P[S] =  0,550
     Mean size (all populations) = 16,23 (2,34 SE; 23,44 SD)
  Means across extant populations only:
     Population size =          29,31 (3,36 SE; 24,89 SD)
     Expected heterozygosity =  0,7021 (0,0163 SE; 0,1209 SD)
     Observed heterozygosity =  0,7896 (0,0204 SE; 0,1516 SD)
     Number of extant alleles = 6,16 (0,37 SE; 2,73 SD)
     Number of mt haplotypes =  3,09 (0,20 SE; 1,46 SD)
     Lethal alleles / diploid = 2,17 (0,13 SE; 0,94 SD)

Year 66
     N[Extinct] =    47, P[E] =  0,470
     N[Surviving] =  53, P[S] =  0,530
     Mean size (all populations) = 16,24 (2,43 SE; 24,27 SD)
  Means across extant populations only:
     Population size =          30,36 (3,60 SE; 26,24 SD)
     Expected heterozygosity =  0,7020 (0,0164 SE; 0,1196 SD)
     Observed heterozygosity =  0,7878 (0,0213 SE; 0,1547 SD)
     Number of extant alleles = 6,15 (0,38 SE; 2,73 SD)
     Number of mt haplotypes =  3,04 (0,20 SE; 1,45 SD)
     Lethal alleles / diploid = 2,13 (0,13 SE; 0,94 SD)

Year 67
     N[Extinct] =    48, P[E] =  0,480
     N[Surviving] =  52, P[S] =  0,520
     Mean size (all populations) = 15,63 (2,34 SE; 23,36 SD)
  Means across extant populations only:
     Population size =          29,79 (3,49 SE; 25,16 SD)
     Expected heterozygosity =  0,6994 (0,0157 SE; 0,1133 SD)
     Observed heterozygosity =  0,7849 (0,0214 SE; 0,1542 SD)
     Number of extant alleles = 6,12 (0,37 SE; 2,69 SD)
     Number of mt haplotypes =  3,02 (0,20 SE; 1,43 SD)
     Lethal alleles / diploid = 2,08 (0,13 SE; 0,91 SD)

Year 68
     N[Extinct] =    51, P[E] =  0,510
     N[Surviving] =  49, P[S] =  0,490
     Mean size (all populations) = 16,21 (2,56 SE; 25,56 SD)
  Means across extant populations only:
     Population size =          32,69 (4,05 SE; 28,34 SD)
     Expected heterozygosity =  0,7018 (0,0162 SE; 0,1132 SD)
     Observed heterozygosity =  0,7831 (0,0219 SE; 0,1530 SD)
     Number of extant alleles = 6,12 (0,38 SE; 2,64 SD)
     Number of mt haplotypes =  3,04 (0,21 SE; 1,47 SD)
     Lethal alleles / diploid = 2,05 (0,13 SE; 0,92 SD)

Year 69
     N[Extinct] =    54, P[E] =  0,540
     N[Surviving] =  46, P[S] =  0,460
     Mean size (all populations) = 16,18 (2,57 SE; 25,65 SD)
  Means across extant populations only:
     Population size =          34,70 (4,16 SE; 28,24 SD)
     Expected heterozygosity =  0,6978 (0,0174 SE; 0,1180 SD)
     Observed heterozygosity =  0,7707 (0,0238 SE; 0,1612 SD)
     Number of extant alleles = 6,13 (0,40 SE; 2,70 SD)
     Number of mt haplotypes =  3,09 (0,22 SE; 1,47 SD)
     Lethal alleles / diploid = 2,13 (0,13 SE; 0,91 SD)

Year 70
     N[Extinct] =    55, P[E] =  0,550
     N[Surviving] =  45, P[S] =  0,450
     Mean size (all populations) = 15,01 (2,37 SE; 23,72 SD)
  Means across extant populations only:
     Population size =          32,87 (3,86 SE; 25,93 SD)
     Expected heterozygosity =  0,6915 (0,0186 SE; 0,1246 SD)
     Observed heterozygosity =  0,7677 (0,0235 SE; 0,1574 SD)
     Number of extant alleles = 6,07 (0,41 SE; 2,74 SD)
     Number of mt haplotypes =  3,07 (0,21 SE; 1,42 SD)
     Lethal alleles / diploid = 2,14 (0,14 SE; 0,91 SD)

Year 71
     N[Extinct] =    56, P[E] =  0,560
     N[Surviving] =  44, P[S] =  0,440
     Mean size (all populations) = 14,33 (2,28 SE; 22,79 SD)
  Means across extant populations only:
     Population size =          32,23 (3,72 SE; 24,69 SD)
     Expected heterozygosity =  0,6834 (0,0206 SE; 0,1365 SD)
     Observed heterozygosity =  0,7650 (0,0258 SE; 0,1711 SD)
     Number of extant alleles = 6,00 (0,42 SE; 2,79 SD)
     Number of mt haplotypes =  3,05 (0,21 SE; 1,41 SD)
     Lethal alleles / diploid = 2,08 (0,14 SE; 0,91 SD)

Year 72
     N[Extinct] =    59, P[E] =  0,590
     N[Surviving] =  41, P[S] =  0,410
     Mean size (all populations) = 14,48 (2,39 SE; 23,94 SD)
  Means across extant populations only:
     Population size =          34,83 (4,13 SE; 26,42 SD)
     Expected heterozygosity =  0,6851 (0,0206 SE; 0,1318 SD)
     Observed heterozygosity =  0,7673 (0,0248 SE; 0,1588 SD)
     Number of extant alleles = 6,02 (0,43 SE; 2,77 SD)
     Number of mt haplotypes =  3,07 (0,23 SE; 1,47 SD)
     Lethal alleles / diploid = 2,01 (0,14 SE; 0,93 SD)

Year 73
     N[Extinct] =    60, P[E] =  0,600
     N[Surviving] =  40, P[S] =  0,400
     Mean size (all populations) = 13,62 (2,26 SE; 22,63 SD)
  Means across extant populations only:
     Population size =          33,53 (3,94 SE; 24,93 SD)
     Expected heterozygosity =  0,6822 (0,0232 SE; 0,1469 SD)
     Observed heterozygosity =  0,7610 (0,0254 SE; 0,1609 SD)
     Number of extant alleles = 5,90 (0,42 SE; 2,67 SD)
     Number of mt haplotypes =  3,05 (0,21 SE; 1,36 SD)
     Lethal alleles / diploid = 2,02 (0,15 SE; 0,96 SD)

Year 74
     N[Extinct] =    60, P[E] =  0,600
     N[Surviving] =  40, P[S] =  0,400
     Mean size (all populations) = 12,77 (2,20 SE; 21,98 SD)
  Means across extant populations only:
     Population size =          31,55 (3,95 SE; 24,96 SD)
     Expected heterozygosity =  0,6769 (0,0241 SE; 0,1527 SD)
     Observed heterozygosity =  0,7503 (0,0290 SE; 0,1835 SD)
     Number of extant alleles = 5,75 (0,42 SE; 2,69 SD)
     Number of mt haplotypes =  3,05 (0,21 SE; 1,36 SD)
     Lethal alleles / diploid = 1,97 (0,15 SE; 0,93 SD)

Year 75
     N[Extinct] =    61, P[E] =  0,610
     N[Surviving] =  39, P[S] =  0,390
     Mean size (all populations) = 12,53 (2,13 SE; 21,28 SD)
  Means across extant populations only:
     Population size =          31,69 (3,79 SE; 23,69 SD)
     Expected heterozygosity =  0,6716 (0,0246 SE; 0,1535 SD)
     Observed heterozygosity =  0,7405 (0,0296 SE; 0,1851 SD)
     Number of extant alleles = 5,69 (0,42 SE; 2,60 SD)
     Number of mt haplotypes =  3,08 (0,22 SE; 1,36 SD)
     Lethal alleles / diploid = 1,97 (0,15 SE; 0,92 SD)

Year 76
     N[Extinct] =    61, P[E] =  0,610
     N[Surviving] =  39, P[S] =  0,390
     Mean size (all populations) = 12,06 (2,03 SE; 20,32 SD)
  Means across extant populations only:
     Population size =          30,56 (3,58 SE; 22,33 SD)
     Expected heterozygosity =  0,6664 (0,0247 SE; 0,1539 SD)
     Observed heterozygosity =  0,7258 (0,0301 SE; 0,1880 SD)
     Number of extant alleles = 5,62 (0,42 SE; 2,62 SD)
     Number of mt haplotypes =  2,97 (0,22 SE; 1,37 SD)
     Lethal alleles / diploid = 1,95 (0,15 SE; 0,92 SD)

Year 77
     N[Extinct] =    62, P[E] =  0,620
     N[Surviving] =  38, P[S] =  0,380
     Mean size (all populations) = 12,20 (2,12 SE; 21,20 SD)
  Means across extant populations only:
     Population size =          31,76 (3,87 SE; 23,83 SD)
     Expected heterozygosity =  0,6672 (0,0239 SE; 0,1474 SD)
     Observed heterozygosity =  0,7182 (0,0308 SE; 0,1897 SD)
     Number of extant alleles = 5,68 (0,42 SE; 2,59 SD)
     Number of mt haplotypes =  3,00 (0,21 SE; 1,32 SD)
     Lethal alleles / diploid = 1,91 (0,15 SE; 0,95 SD)

Year 78
     N[Extinct] =    62, P[E] =  0,620
     N[Surviving] =  38, P[S] =  0,380
     Mean size (all populations) = 11,81 (2,12 SE; 21,24 SD)
  Means across extant populations only:
     Population size =          30,82 (4,00 SE; 24,68 SD)
     Expected heterozygosity =  0,6618 (0,0254 SE; 0,1569 SD)
     Observed heterozygosity =  0,7094 (0,0314 SE; 0,1935 SD)
     Number of extant alleles = 5,50 (0,41 SE; 2,52 SD)
     Number of mt haplotypes =  2,89 (0,21 SE; 1,29 SD)
     Lethal alleles / diploid = 1,87 (0,16 SE; 0,97 SD)

Year 79
     N[Extinct] =    63, P[E] =  0,630
     N[Surviving] =  37, P[S] =  0,370
     Mean size (all populations) = 11,72 (2,19 SE; 21,92 SD)
  Means across extant populations only:
     Population size =          31,46 (4,30 SE; 26,17 SD)
     Expected heterozygosity =  0,6568 (0,0278 SE; 0,1689 SD)
     Observed heterozygosity =  0,7197 (0,0329 SE; 0,2001 SD)
     Number of extant alleles = 5,49 (0,41 SE; 2,50 SD)
     Number of mt haplotypes =  2,89 (0,21 SE; 1,29 SD)
     Lethal alleles / diploid = 1,90 (0,15 SE; 0,93 SD)

Year 80
     N[Extinct] =    64, P[E] =  0,640
     N[Surviving] =  36, P[S] =  0,360
     Mean size (all populations) = 10,92 (2,11 SE; 21,11 SD)
  Means across extant populations only:
     Population size =          30,06 (4,32 SE; 25,91 SD)
     Expected heterozygosity =  0,6595 (0,0259 SE; 0,1555 SD)
     Observed heterozygosity =  0,7173 (0,0353 SE; 0,2119 SD)
     Number of extant alleles = 5,44 (0,41 SE; 2,48 SD)
     Number of mt haplotypes =  2,83 (0,22 SE; 1,32 SD)
     Lethal alleles / diploid = 1,91 (0,15 SE; 0,92 SD)

Year 81
     N[Extinct] =    64, P[E] =  0,640
     N[Surviving] =  36, P[S] =  0,360
     Mean size (all populations) = 10,69 (2,13 SE; 21,33 SD)
  Means across extant populations only:
     Population size =          29,44 (4,48 SE; 26,86 SD)
     Expected heterozygosity =  0,6543 (0,0261 SE; 0,1565 SD)
     Observed heterozygosity =  0,7003 (0,0386 SE; 0,2314 SD)
     Number of extant alleles = 5,33 (0,40 SE; 2,39 SD)
     Number of mt haplotypes =  2,69 (0,20 SE; 1,21 SD)
     Lethal alleles / diploid = 1,86 (0,14 SE; 0,86 SD)

Year 82
     N[Extinct] =    66, P[E] =  0,660
     N[Surviving] =  34, P[S] =  0,340
     Mean size (all populations) = 10,34 (2,09 SE; 20,89 SD)
  Means across extant populations only:
     Population size =          30,06 (4,54 SE; 26,49 SD)
     Expected heterozygosity =  0,6631 (0,0273 SE; 0,1592 SD)
     Observed heterozygosity =  0,7140 (0,0342 SE; 0,1994 SD)
     Number of extant alleles = 5,41 (0,39 SE; 2,28 SD)
     Number of mt haplotypes =  2,74 (0,21 SE; 1,21 SD)
     Lethal alleles / diploid = 1,79 (0,15 SE; 0,87 SD)

Year 83
     N[Extinct] =    66, P[E] =  0,660
     N[Surviving] =  34, P[S] =  0,340
     Mean size (all populations) = 9,86 (1,99 SE; 19,88 SD)
  Means across extant populations only:
     Population size =          28,68 (4,31 SE; 25,15 SD)
     Expected heterozygosity =  0,6564 (0,0265 SE; 0,1545 SD)
     Observed heterozygosity =  0,7130 (0,0339 SE; 0,1979 SD)
     Number of extant alleles = 5,32 (0,39 SE; 2,28 SD)
     Number of mt haplotypes =  2,71 (0,21 SE; 1,24 SD)
     Lethal alleles / diploid = 1,76 (0,14 SE; 0,84 SD)

Year 84
     N[Extinct] =    66, P[E] =  0,660
     N[Surviving] =  34, P[S] =  0,340
     Mean size (all populations) = 9,63 (1,93 SE; 19,34 SD)
  Means across extant populations only:
     Population size =          28,06 (4,17 SE; 24,32 SD)
     Expected heterozygosity =  0,6539 (0,0263 SE; 0,1532 SD)
     Observed heterozygosity =  0,7169 (0,0344 SE; 0,2005 SD)
     Number of extant alleles = 5,24 (0,38 SE; 2,19 SD)
     Number of mt haplotypes =  2,56 (0,21 SE; 1,21 SD)
     Lethal alleles / diploid = 1,72 (0,15 SE; 0,85 SD)

Year 85
     N[Extinct] =    67, P[E] =  0,670
     N[Surviving] =  33, P[S] =  0,330
     Mean size (all populations) = 8,99 (1,79 SE; 17,95 SD)
  Means across extant populations only:
     Population size =          26,91 (3,90 SE; 22,39 SD)
     Expected heterozygosity =  0,6527 (0,0283 SE; 0,1628 SD)
     Observed heterozygosity =  0,6975 (0,0429 SE; 0,2467 SD)
     Number of extant alleles = 5,12 (0,39 SE; 2,23 SD)
     Number of mt haplotypes =  2,55 (0,20 SE; 1,18 SD)
     Lethal alleles / diploid = 1,70 (0,15 SE; 0,86 SD)

Year 86
     N[Extinct] =    67, P[E] =  0,670
     N[Surviving] =  33, P[S] =  0,330
     Mean size (all populations) = 9,14 (1,84 SE; 18,39 SD)
  Means across extant populations only:
     Population size =          27,45 (4,01 SE; 23,02 SD)
     Expected heterozygosity =  0,6471 (0,0280 SE; 0,1611 SD)
     Observed heterozygosity =  0,6903 (0,0414 SE; 0,2376 SD)
     Number of extant alleles = 5,00 (0,39 SE; 2,22 SD)
     Number of mt haplotypes =  2,52 (0,20 SE; 1,18 SD)
     Lethal alleles / diploid = 1,71 (0,15 SE; 0,88 SD)

Year 87
     N[Extinct] =    68, P[E] =  0,680
     N[Surviving] =  32, P[S] =  0,320
     Mean size (all populations) = 8,24 (1,72 SE; 17,17 SD)
  Means across extant populations only:
     Population size =          25,53 (3,90 SE; 22,06 SD)
     Expected heterozygosity =  0,6306 (0,0337 SE; 0,1906 SD)
     Observed heterozygosity =  0,6854 (0,0403 SE; 0,2282 SD)
     Number of extant alleles = 5,00 (0,39 SE; 2,23 SD)
     Number of mt haplotypes =  2,53 (0,21 SE; 1,19 SD)
     Lethal alleles / diploid = 1,71 (0,16 SE; 0,92 SD)

Year 88
     N[Extinct] =    68, P[E] =  0,680
     N[Surviving] =  32, P[S] =  0,320
     Mean size (all populations) = 8,43 (1,82 SE; 18,16 SD)
  Means across extant populations only:
     Population size =          26,16 (4,24 SE; 23,99 SD)
     Expected heterozygosity =  0,6199 (0,0336 SE; 0,1901 SD)
     Observed heterozygosity =  0,6743 (0,0413 SE; 0,2337 SD)
     Number of extant alleles = 4,84 (0,39 SE; 2,22 SD)
     Number of mt haplotypes =  2,47 (0,21 SE; 1,19 SD)
     Lethal alleles / diploid = 1,68 (0,16 SE; 0,93 SD)

Year 89
     N[Extinct] =    68, P[E] =  0,680
     N[Surviving] =  32, P[S] =  0,320
     Mean size (all populations) = 8,62 (1,91 SE; 19,11 SD)
  Means across extant populations only:
     Population size =          26,78 (4,56 SE; 25,79 SD)
     Expected heterozygosity =  0,6150 (0,0334 SE; 0,1888 SD)
     Observed heterozygosity =  0,6774 (0,0421 SE; 0,2381 SD)
     Number of extant alleles = 4,69 (0,39 SE; 2,19 SD)
     Number of mt haplotypes =  2,38 (0,20 SE; 1,16 SD)
     Lethal alleles / diploid = 1,68 (0,16 SE; 0,90 SD)

Year 90
     N[Extinct] =    68, P[E] =  0,680
     N[Surviving] =  32, P[S] =  0,320
     Mean size (all populations) = 7,98 (1,75 SE; 17,47 SD)
  Means across extant populations only:
     Population size =          24,81 (4,13 SE; 23,34 SD)
     Expected heterozygosity =  0,6117 (0,0336 SE; 0,1899 SD)
     Observed heterozygosity =  0,6768 (0,0430 SE; 0,2432 SD)
     Number of extant alleles = 4,63 (0,38 SE; 2,15 SD)
     Number of mt haplotypes =  2,31 (0,19 SE; 1,09 SD)
     Lethal alleles / diploid = 1,68 (0,16 SE; 0,92 SD)

Year 91
     N[Extinct] =    69, P[E] =  0,690
     N[Surviving] =  31, P[S] =  0,310
     Mean size (all populations) = 7,73 (1,77 SE; 17,73 SD)
  Means across extant populations only:
     Population size =          24,77 (4,40 SE; 24,53 SD)
     Expected heterozygosity =  0,6007 (0,0371 SE; 0,2068 SD)
     Observed heterozygosity =  0,6839 (0,0459 SE; 0,2553 SD)
     Number of extant alleles = 4,52 (0,37 SE; 2,06 SD)
     Number of mt haplotypes =  2,26 (0,20 SE; 1,09 SD)
     Lethal alleles / diploid = 1,73 (0,17 SE; 0,96 SD)

Year 92
     N[Extinct] =    70, P[E] =  0,700
     N[Surviving] =  30, P[S] =  0,300
     Mean size (all populations) = 6,88 (1,54 SE; 15,44 SD)
  Means across extant populations only:
     Population size =          22,80 (3,82 SE; 20,95 SD)
     Expected heterozygosity =  0,5941 (0,0384 SE; 0,2102 SD)
     Observed heterozygosity =  0,6795 (0,0476 SE; 0,2609 SD)
     Number of extant alleles = 4,50 (0,38 SE; 2,06 SD)
     Number of mt haplotypes =  2,20 (0,21 SE; 1,13 SD)
     Lethal alleles / diploid = 1,69 (0,17 SE; 0,91 SD)

Year 93
     N[Extinct] =    71, P[E] =  0,710
     N[Surviving] =  29, P[S] =  0,290
     Mean size (all populations) = 6,61 (1,47 SE; 14,68 SD)
  Means across extant populations only:
     Population size =          22,66 (3,65 SE; 19,65 SD)
     Expected heterozygosity =  0,6034 (0,0367 SE; 0,1974 SD)
     Observed heterozygosity =  0,6804 (0,0444 SE; 0,2394 SD)
     Number of extant alleles = 4,52 (0,39 SE; 2,08 SD)
     Number of mt haplotypes =  2,21 (0,20 SE; 1,08 SD)
     Lethal alleles / diploid = 1,63 (0,15 SE; 0,82 SD)

Year 94
     N[Extinct] =    71, P[E] =  0,710
     N[Surviving] =  29, P[S] =  0,290
     Mean size (all populations) = 6,84 (1,62 SE; 16,19 SD)
  Means across extant populations only:
     Population size =          23,48 (4,25 SE; 22,86 SD)
     Expected heterozygosity =  0,5918 (0,0357 SE; 0,1921 SD)
     Observed heterozygosity =  0,6765 (0,0453 SE; 0,2439 SD)
     Number of extant alleles = 4,34 (0,38 SE; 2,04 SD)
     Number of mt haplotypes =  2,10 (0,18 SE; 0,98 SD)
     Lethal alleles / diploid = 1,64 (0,15 SE; 0,83 SD)

Year 95
     N[Extinct] =    73, P[E] =  0,730
     N[Surviving] =  27, P[S] =  0,270
     Mean size (all populations) = 6,56 (1,56 SE; 15,60 SD)
  Means across extant populations only:
     Population size =          24,11 (4,25 SE; 22,09 SD)
     Expected heterozygosity =  0,6021 (0,0314 SE; 0,1633 SD)
     Observed heterozygosity =  0,6775 (0,0427 SE; 0,2218 SD)
     Number of extant alleles = 4,33 (0,37 SE; 1,90 SD)
     Number of mt haplotypes =  2,11 (0,19 SE; 0,97 SD)
     Lethal alleles / diploid = 1,64 (0,15 SE; 0,76 SD)

Year 96
     N[Extinct] =    74, P[E] =  0,740
     N[Surviving] =  26, P[S] =  0,260
     Mean size (all populations) = 6,54 (1,65 SE; 16,47 SD)
  Means across extant populations only:
     Population size =          24,96 (4,79 SE; 24,43 SD)
     Expected heterozygosity =  0,5995 (0,0323 SE; 0,1648 SD)
     Observed heterozygosity =  0,6740 (0,0442 SE; 0,2251 SD)
     Number of extant alleles = 4,35 (0,37 SE; 1,90 SD)
     Number of mt haplotypes =  2,08 (0,20 SE; 1,02 SD)
     Lethal alleles / diploid = 1,61 (0,16 SE; 0,79 SD)

Year 97
     N[Extinct] =    77, P[E] =  0,770
     N[Surviving] =  23, P[S] =  0,230
     Mean size (all populations) = 5,97 (1,51 SE; 15,13 SD)
  Means across extant populations only:
     Population size =          25,48 (4,72 SE; 22,64 SD)
     Expected heterozygosity =  0,5795 (0,0450 SE; 0,2156 SD)
     Observed heterozygosity =  0,6365 (0,0553 SE; 0,2653 SD)
     Number of extant alleles = 4,43 (0,41 SE; 1,95 SD)
     Number of mt haplotypes =  2,13 (0,22 SE; 1,06 SD)
     Lethal alleles / diploid = 1,56 (0,17 SE; 0,80 SD)

Year 98
     N[Extinct] =    77, P[E] =  0,770
     N[Surviving] =  23, P[S] =  0,230
     Mean size (all populations) = 5,80 (1,53 SE; 15,32 SD)
  Means across extant populations only:
     Population size =          24,74 (4,97 SE; 23,83 SD)
     Expected heterozygosity =  0,5770 (0,0444 SE; 0,2130 SD)
     Observed heterozygosity =  0,6317 (0,0541 SE; 0,2594 SD)
     Number of extant alleles = 4,35 (0,39 SE; 1,87 SD)
     Number of mt haplotypes =  2,09 (0,22 SE; 1,04 SD)
     Lethal alleles / diploid = 1,56 (0,17 SE; 0,79 SD)

Year 99
     N[Extinct] =    77, P[E] =  0,770
     N[Surviving] =  23, P[S] =  0,230
     Mean size (all populations) = 5,48 (1,49 SE; 14,88 SD)
  Means across extant populations only:
     Population size =          23,39 (4,94 SE; 23,68 SD)
     Expected heterozygosity =  0,5587 (0,0438 SE; 0,2102 SD)
     Observed heterozygosity =  0,6411 (0,0538 SE; 0,2581 SD)
     Number of extant alleles = 4,22 (0,40 SE; 1,93 SD)
     Number of mt haplotypes =  2,04 (0,21 SE; 1,02 SD)
     Lethal alleles / diploid = 1,54 (0,16 SE; 0,77 SD)

Year 100
     N[Extinct] =    79, P[E] =  0,790
     N[Surviving] =  21, P[S] =  0,210
     Mean size (all populations) = 5,24 (1,37 SE; 13,68 SD)
  Means across extant populations only:
     Population size =          24,43 (4,56 SE; 20,89 SD)
     Expected heterozygosity =  0,6095 (0,0256 SE; 0,1174 SD)
     Observed heterozygosity =  0,7073 (0,0391 SE; 0,1790 SD)
     Number of extant alleles = 4,38 (0,36 SE; 1,63 SD)
     Number of mt haplotypes =  2,14 (0,22 SE; 1,01 SD)
     Lethal alleles / diploid = 1,60 (0,17 SE; 0,77 SD)


In 100 simulations of Default Scenario for 100 years:
  79 went extinct and 21 survived.

This gives a probability of extinction of 0,79000 (0,04073 SE),
  or a probability of success of          0,21000 (0,04073 SE).

79 simulations went extinct at least once.
Median time to first extinction was 60 years.

Of those going extinct,
    mean time to first extinction was 59,54 years (2,52 SE, 22,43 SD).

Means across all populations (extant and extinct) ...
Mean final population was 5,24 (1,37 SE; 13,68 SD).
   Age 0       1       2   Adults    Total
    0,00    0,27    0,25    1,80      2,32 Males
    0,00    0,28            2,64      2,92 Females

Means across extant populations only ...
Mean final N for extant populations was 24,43 (4,56 SE; 20,89 SD).
   Age 0       1       2   Adults    Total
    0,00    1,29    1,19    8,57     11,05 Males
    0,00    1,33           12,57     13,90 Females

Across all years, prior to carrying capacity truncation,
  mean growth rate (r) was -0,0293 (0,0024 SE, 0,1977 SD)

Final expected heterozygosity was     0,6095 (0,0256 SE; 0,1174 SD)
Final observed heterozygosity was     0,7073 (0,0391 SE; 0,1790 SD)
Final number of alleles was           4,38 (0,36 SE; 1,63 SD)
Final number of mt haplotypes was     2,14 (0,22 SE; 1,01 SD)
Final lethal alleles / diploid was    1,603 (0,168 SE; 0,770 SD)
Mean Ne calculated from loss of heterozygosity in extant populations: 15,05
*************************************************************************
