# Supplementary material for: Reintroducing Guanaco in the Upper Belt of Central Argentina: Using Population Viability Analysis to Evaluate Extinction Risk and Management Priorities
Source: PLoS One. 2016 Oct 14;11(10):e0164806. doi: 10.1371/journal.pone.0164806 (PMC5065184; doi:10.1371/journal.pone.0164806)
Supplement: S2 Table — (TXT) [file pone.0164806.s002.txt]

Results from VORTEX 10.1.0.0
Project: Reintroduced guanaco population in QCNP
Scenario: Realistic supplementation

Population 1: Population1

Year 0
     N[Extinct] =    0, P[E] =  0,000
     N[Surviving] =  100, P[S] =  1,000
     Mean size (all populations) = 24,00 (0,00 SE; 0,00 SD)
  Means across extant populations only:
     Population size =          24,00 (0,00 SE; 0,00 SD)
     Expected heterozygosity =  0,9792 (0,0000 SE; 0,0000 SD)
     Observed heterozygosity =  1,0000 (0,0000 SE; 0,0000 SD)
     Number of extant alleles = 48,00 (0,00 SE; 0,00 SD)
     Number of mt haplotypes =  24,00 (0,00 SE; 0,00 SD)
     Lethal alleles / diploid = 3,17 (0,03 SE; 0,30 SD)

Year 1
     N[Extinct] =    0, P[E] =  0,000
     N[Surviving] =  100, P[S] =  1,000
     Mean size (all populations) = 47,61 (0,53 SE; 5,33 SD)
  Means across extant populations only:
     Population size =          47,61 (0,53 SE; 5,33 SD)
     Expected heterozygosity =  0,9860 (0,0002 SE; 0,0023 SD)
     Observed heterozygosity =  1,0000 (0,0000 SE; 0,0000 SD)
     Number of extant alleles = 85,25 (0,44 SE; 4,38 SD)
     Number of mt haplotypes =  42,64 (0,23 SE; 2,28 SD)
     Lethal alleles / diploid = 3,17 (0,03 SE; 0,26 SD)

Year 2
     N[Extinct] =    0, P[E] =  0,000
     N[Surviving] =  100, P[S] =  1,000
     Mean size (all populations) = 54,02 (1,24 SE; 12,44 SD)
  Means across extant populations only:
     Population size =          54,02 (1,24 SE; 12,44 SD)
     Expected heterozygosity =  0,9813 (0,0005 SE; 0,0052 SD)
     Observed heterozygosity =  1,0000 (0,0000 SE; 0,0000 SD)
     Number of extant alleles = 78,62 (0,83 SE; 8,34 SD)
     Number of mt haplotypes =  39,32 (0,42 SE; 4,22 SD)
     Lethal alleles / diploid = 3,16 (0,03 SE; 0,31 SD)

Year 3
     N[Extinct] =    0, P[E] =  0,000
     N[Surviving] =  100, P[S] =  1,000
     Mean size (all populations) = 57,18 (1,33 SE; 13,31 SD)
  Means across extant populations only:
     Population size =          57,18 (1,33 SE; 13,31 SD)
     Expected heterozygosity =  0,9785 (0,0005 SE; 0,0050 SD)
     Observed heterozygosity =  1,0000 (0,0000 SE; 0,0000 SD)
     Number of extant alleles = 73,42 (0,94 SE; 9,44 SD)
     Number of mt haplotypes =  36,87 (0,48 SE; 4,75 SD)
     Lethal alleles / diploid = 3,18 (0,03 SE; 0,30 SD)

Year 4
     N[Extinct] =    0, P[E] =  0,000
     N[Surviving] =  100, P[S] =  1,000
     Mean size (all populations) = 61,12 (1,72 SE; 17,17 SD)
  Means across extant populations only:
     Population size =          61,12 (1,72 SE; 17,17 SD)
     Expected heterozygosity =  0,9754 (0,0006 SE; 0,0062 SD)
     Observed heterozygosity =  0,9995 (0,0003 SE; 0,0027 SD)
     Number of extant alleles = 68,59 (1,04 SE; 10,39 SD)
     Number of mt haplotypes =  34,47 (0,54 SE; 5,36 SD)
     Lethal alleles / diploid = 3,15 (0,03 SE; 0,32 SD)

Year 5
     N[Extinct] =    0, P[E] =  0,000
     N[Surviving] =  100, P[S] =  1,000
     Mean size (all populations) = 81,98 (1,56 SE; 15,57 SD)
  Means across extant populations only:
     Population size =          81,98 (1,56 SE; 15,57 SD)
     Expected heterozygosity =  0,9827 (0,0004 SE; 0,0044 SD)
     Observed heterozygosity =  0,9989 (0,0004 SE; 0,0041 SD)
     Number of extant alleles = 103,24 (0,93 SE; 9,30 SD)
     Number of mt haplotypes =  52,12 (0,48 SE; 4,77 SD)
     Lethal alleles / diploid = 3,14 (0,03 SE; 0,29 SD)

Year 6
     N[Extinct] =    0, P[E] =  0,000
     N[Surviving] =  100, P[S] =  1,000
     Mean size (all populations) = 84,06 (1,61 SE; 16,06 SD)
  Means across extant populations only:
     Population size =          84,06 (1,61 SE; 16,06 SD)
     Expected heterozygosity =  0,9805 (0,0005 SE; 0,0049 SD)
     Observed heterozygosity =  0,9990 (0,0003 SE; 0,0034 SD)
     Number of extant alleles = 93,21 (1,00 SE; 10,05 SD)
     Number of mt haplotypes =  47,24 (0,50 SE; 5,03 SD)
     Lethal alleles / diploid = 3,15 (0,03 SE; 0,31 SD)

Year 7
     N[Extinct] =    0, P[E] =  0,000
     N[Surviving] =  100, P[S] =  1,000
     Mean size (all populations) = 84,90 (1,58 SE; 15,76 SD)
  Means across extant populations only:
     Population size =          84,90 (1,58 SE; 15,76 SD)
     Expected heterozygosity =  0,9783 (0,0005 SE; 0,0052 SD)
     Observed heterozygosity =  0,9984 (0,0004 SE; 0,0044 SD)
     Number of extant alleles = 85,05 (1,05 SE; 10,52 SD)
     Number of mt haplotypes =  43,28 (0,55 SE; 5,47 SD)
     Lethal alleles / diploid = 3,15 (0,03 SE; 0,33 SD)

Year 8
     N[Extinct] =    0, P[E] =  0,000
     N[Surviving] =  100, P[S] =  1,000
     Mean size (all populations) = 83,58 (1,71 SE; 17,13 SD)
  Means across extant populations only:
     Population size =          83,58 (1,71 SE; 17,13 SD)
     Expected heterozygosity =  0,9759 (0,0006 SE; 0,0059 SD)
     Observed heterozygosity =  0,9978 (0,0005 SE; 0,0046 SD)
     Number of extant alleles = 76,64 (1,04 SE; 10,39 SD)
     Number of mt haplotypes =  39,00 (0,52 SE; 5,19 SD)
     Lethal alleles / diploid = 3,13 (0,03 SE; 0,34 SD)

Year 9
     N[Extinct] =    0, P[E] =  0,000
     N[Surviving] =  100, P[S] =  1,000
     Mean size (all populations) = 94,20 (1,08 SE; 10,84 SD)
  Means across extant populations only:
     Population size =          94,20 (1,08 SE; 10,84 SD)
     Expected heterozygosity =  0,9820 (0,0004 SE; 0,0039 SD)
     Observed heterozygosity =  0,9974 (0,0005 SE; 0,0050 SD)
     Number of extant alleles = 104,88 (1,00 SE; 9,96 SD)
     Number of mt haplotypes =  53,21 (0,50 SE; 5,05 SD)
     Lethal alleles / diploid = 3,12 (0,03 SE; 0,29 SD)

Year 10
     N[Extinct] =    0, P[E] =  0,000
     N[Surviving] =  100, P[S] =  1,000
     Mean size (all populations) = 91,43 (1,25 SE; 12,50 SD)
  Means across extant populations only:
     Population size =          91,43 (1,25 SE; 12,50 SD)
     Expected heterozygosity =  0,9801 (0,0005 SE; 0,0046 SD)
     Observed heterozygosity =  0,9970 (0,0006 SE; 0,0057 SD)
     Number of extant alleles = 94,10 (1,14 SE; 11,41 SD)
     Number of mt haplotypes =  47,86 (0,58 SE; 5,81 SD)
     Lethal alleles / diploid = 3,14 (0,03 SE; 0,31 SD)

Year 11
     N[Extinct] =    0, P[E] =  0,000
     N[Surviving] =  100, P[S] =  1,000
     Mean size (all populations) = 92,23 (1,36 SE; 13,62 SD)
  Means across extant populations only:
     Population size =          92,23 (1,36 SE; 13,62 SD)
     Expected heterozygosity =  0,9785 (0,0005 SE; 0,0049 SD)
     Observed heterozygosity =  0,9967 (0,0006 SE; 0,0058 SD)
     Number of extant alleles = 86,37 (1,07 SE; 10,74 SD)
     Number of mt haplotypes =  43,75 (0,55 SE; 5,48 SD)
     Lethal alleles / diploid = 3,13 (0,03 SE; 0,32 SD)

Year 12
     N[Extinct] =    0, P[E] =  0,000
     N[Surviving] =  100, P[S] =  1,000
     Mean size (all populations) = 91,30 (1,40 SE; 14,04 SD)
  Means across extant populations only:
     Population size =          91,30 (1,40 SE; 14,04 SD)
     Expected heterozygosity =  0,9758 (0,0006 SE; 0,0057 SD)
     Observed heterozygosity =  0,9956 (0,0007 SE; 0,0066 SD)
     Number of extant alleles = 79,10 (1,13 SE; 11,28 SD)
     Number of mt haplotypes =  40,00 (0,59 SE; 5,87 SD)
     Lethal alleles / diploid = 3,13 (0,03 SE; 0,33 SD)

Year 13
     N[Extinct] =    0, P[E] =  0,000
     N[Surviving] =  100, P[S] =  1,000
     Mean size (all populations) = 88,84 (1,52 SE; 15,22 SD)
  Means across extant populations only:
     Population size =          88,84 (1,52 SE; 15,22 SD)
     Expected heterozygosity =  0,9739 (0,0006 SE; 0,0058 SD)
     Observed heterozygosity =  0,9956 (0,0007 SE; 0,0071 SD)
     Number of extant alleles = 72,70 (1,02 SE; 10,21 SD)
     Number of mt haplotypes =  36,76 (0,55 SE; 5,54 SD)
     Lethal alleles / diploid = 3,14 (0,03 SE; 0,34 SD)

Year 14
     N[Extinct] =    0, P[E] =  0,000
     N[Surviving] =  100, P[S] =  1,000
     Mean size (all populations) = 86,40 (1,70 SE; 16,99 SD)
  Means across extant populations only:
     Population size =          86,40 (1,70 SE; 16,99 SD)
     Expected heterozygosity =  0,9717 (0,0006 SE; 0,0064 SD)
     Observed heterozygosity =  0,9940 (0,0009 SE; 0,0089 SD)
     Number of extant alleles = 67,00 (1,02 SE; 10,21 SD)
     Number of mt haplotypes =  33,84 (0,55 SE; 5,46 SD)
     Lethal alleles / diploid = 3,13 (0,03 SE; 0,35 SD)

Year 15
     N[Extinct] =    0, P[E] =  0,000
     N[Surviving] =  100, P[S] =  1,000
     Mean size (all populations) = 84,85 (1,69 SE; 16,94 SD)
  Means across extant populations only:
     Population size =          84,85 (1,69 SE; 16,94 SD)
     Expected heterozygosity =  0,9694 (0,0008 SE; 0,0078 SD)
     Observed heterozygosity =  0,9921 (0,0009 SE; 0,0094 SD)
     Number of extant alleles = 62,80 (0,95 SE; 9,48 SD)
     Number of mt haplotypes =  31,84 (0,49 SE; 4,90 SD)
     Lethal alleles / diploid = 3,11 (0,04 SE; 0,36 SD)

Year 16
     N[Extinct] =    0, P[E] =  0,000
     N[Surviving] =  100, P[S] =  1,000
     Mean size (all populations) = 85,35 (1,68 SE; 16,80 SD)
  Means across extant populations only:
     Population size =          85,35 (1,68 SE; 16,80 SD)
     Expected heterozygosity =  0,9677 (0,0008 SE; 0,0077 SD)
     Observed heterozygosity =  0,9910 (0,0012 SE; 0,0125 SD)
     Number of extant alleles = 59,26 (0,90 SE; 9,02 SD)
     Number of mt haplotypes =  29,84 (0,48 SE; 4,81 SD)
     Lethal alleles / diploid = 3,11 (0,04 SE; 0,36 SD)

Year 17
     N[Extinct] =    0, P[E] =  0,000
     N[Surviving] =  100, P[S] =  1,000
     Mean size (all populations) = 83,96 (1,70 SE; 16,95 SD)
  Means across extant populations only:
     Population size =          83,96 (1,70 SE; 16,95 SD)
     Expected heterozygosity =  0,9653 (0,0008 SE; 0,0084 SD)
     Observed heterozygosity =  0,9896 (0,0013 SE; 0,0132 SD)
     Number of extant alleles = 55,28 (0,82 SE; 8,19 SD)
     Number of mt haplotypes =  27,80 (0,43 SE; 4,26 SD)
     Lethal alleles / diploid = 3,12 (0,04 SE; 0,38 SD)

Year 18
     N[Extinct] =    0, P[E] =  0,000
     N[Surviving] =  100, P[S] =  1,000
     Mean size (all populations) = 84,03 (1,82 SE; 18,16 SD)
  Means across extant populations only:
     Population size =          84,03 (1,82 SE; 18,16 SD)
     Expected heterozygosity =  0,9631 (0,0009 SE; 0,0088 SD)
     Observed heterozygosity =  0,9883 (0,0013 SE; 0,0133 SD)
     Number of extant alleles = 52,20 (0,81 SE; 8,15 SD)
     Number of mt haplotypes =  26,20 (0,44 SE; 4,39 SD)
     Lethal alleles / diploid = 3,12 (0,04 SE; 0,40 SD)

Year 19
     N[Extinct] =    0, P[E] =  0,000
     N[Surviving] =  100, P[S] =  1,000
     Mean size (all populations) = 83,83 (1,83 SE; 18,26 SD)
  Means across extant populations only:
     Population size =          83,83 (1,83 SE; 18,26 SD)
     Expected heterozygosity =  0,9606 (0,0009 SE; 0,0093 SD)
     Observed heterozygosity =  0,9875 (0,0012 SE; 0,0123 SD)
     Number of extant alleles = 49,53 (0,78 SE; 7,80 SD)
     Number of mt haplotypes =  24,70 (0,41 SE; 4,09 SD)
     Lethal alleles / diploid = 3,10 (0,04 SE; 0,39 SD)

Year 20
     N[Extinct] =    0, P[E] =  0,000
     N[Surviving] =  100, P[S] =  1,000
     Mean size (all populations) = 82,43 (1,86 SE; 18,57 SD)
  Means across extant populations only:
     Population size =          82,43 (1,86 SE; 18,57 SD)
     Expected heterozygosity =  0,9585 (0,0010 SE; 0,0095 SD)
     Observed heterozygosity =  0,9864 (0,0014 SE; 0,0137 SD)
     Number of extant alleles = 46,82 (0,77 SE; 7,71 SD)
     Number of mt haplotypes =  23,39 (0,40 SE; 3,98 SD)
     Lethal alleles / diploid = 3,11 (0,04 SE; 0,40 SD)

Year 21
     N[Extinct] =    0, P[E] =  0,000
     N[Surviving] =  100, P[S] =  1,000
     Mean size (all populations) = 81,40 (1,91 SE; 19,06 SD)
  Means across extant populations only:
     Population size =          81,40 (1,91 SE; 19,06 SD)
     Expected heterozygosity =  0,9561 (0,0011 SE; 0,0107 SD)
     Observed heterozygosity =  0,9846 (0,0013 SE; 0,0135 SD)
     Number of extant alleles = 44,51 (0,75 SE; 7,53 SD)
     Number of mt haplotypes =  22,22 (0,40 SE; 4,01 SD)
     Lethal alleles / diploid = 3,11 (0,04 SE; 0,40 SD)

Year 22
     N[Extinct] =    0, P[E] =  0,000
     N[Surviving] =  100, P[S] =  1,000
     Mean size (all populations) = 80,37 (1,99 SE; 19,95 SD)
  Means across extant populations only:
     Population size =          80,37 (1,99 SE; 19,95 SD)
     Expected heterozygosity =  0,9533 (0,0012 SE; 0,0120 SD)
     Observed heterozygosity =  0,9827 (0,0015 SE; 0,0154 SD)
     Number of extant alleles = 42,19 (0,74 SE; 7,42 SD)
     Number of mt haplotypes =  20,93 (0,39 SE; 3,87 SD)
     Lethal alleles / diploid = 3,09 (0,04 SE; 0,41 SD)

Year 23
     N[Extinct] =    0, P[E] =  0,000
     N[Surviving] =  100, P[S] =  1,000
     Mean size (all populations) = 80,48 (2,05 SE; 20,50 SD)
  Means across extant populations only:
     Population size =          80,48 (2,05 SE; 20,50 SD)
     Expected heterozygosity =  0,9499 (0,0013 SE; 0,0132 SD)
     Observed heterozygosity =  0,9807 (0,0016 SE; 0,0161 SD)
     Number of extant alleles = 39,86 (0,68 SE; 6,78 SD)
     Number of mt haplotypes =  19,44 (0,33 SE; 3,32 SD)
     Lethal alleles / diploid = 3,07 (0,04 SE; 0,43 SD)

Year 24
     N[Extinct] =    0, P[E] =  0,000
     N[Surviving] =  100, P[S] =  1,000
     Mean size (all populations) = 79,76 (2,02 SE; 20,25 SD)
  Means across extant populations only:
     Population size =          79,76 (2,02 SE; 20,25 SD)
     Expected heterozygosity =  0,9474 (0,0016 SE; 0,0158 SD)
     Observed heterozygosity =  0,9788 (0,0018 SE; 0,0181 SD)
     Number of extant alleles = 38,00 (0,67 SE; 6,66 SD)
     Number of mt haplotypes =  18,49 (0,33 SE; 3,32 SD)
     Lethal alleles / diploid = 3,05 (0,04 SE; 0,44 SD)

Year 25
     N[Extinct] =    0, P[E] =  0,000
     N[Surviving] =  100, P[S] =  1,000
     Mean size (all populations) = 78,87 (2,21 SE; 22,10 SD)
  Means across extant populations only:
     Population size =          78,87 (2,21 SE; 22,10 SD)
     Expected heterozygosity =  0,9446 (0,0018 SE; 0,0176 SD)
     Observed heterozygosity =  0,9764 (0,0022 SE; 0,0217 SD)
     Number of extant alleles = 36,35 (0,65 SE; 6,54 SD)
     Number of mt haplotypes =  17,64 (0,33 SE; 3,31 SD)
     Lethal alleles / diploid = 3,04 (0,04 SE; 0,43 SD)

Year 26
     N[Extinct] =    0, P[E] =  0,000
     N[Surviving] =  100, P[S] =  1,000
     Mean size (all populations) = 79,08 (2,17 SE; 21,66 SD)
  Means across extant populations only:
     Population size =          79,08 (2,17 SE; 21,66 SD)
     Expected heterozygosity =  0,9419 (0,0019 SE; 0,0193 SD)
     Observed heterozygosity =  0,9744 (0,0027 SE; 0,0272 SD)
     Number of extant alleles = 34,86 (0,62 SE; 6,21 SD)
     Number of mt haplotypes =  16,89 (0,32 SE; 3,18 SD)
     Lethal alleles / diploid = 3,03 (0,04 SE; 0,44 SD)

Year 27
     N[Extinct] =    0, P[E] =  0,000
     N[Surviving] =  100, P[S] =  1,000
     Mean size (all populations) = 76,85 (2,22 SE; 22,23 SD)
  Means across extant populations only:
     Population size =          76,85 (2,22 SE; 22,23 SD)
     Expected heterozygosity =  0,9401 (0,0018 SE; 0,0180 SD)
     Observed heterozygosity =  0,9739 (0,0024 SE; 0,0241 SD)
     Number of extant alleles = 33,04 (0,60 SE; 6,02 SD)
     Number of mt haplotypes =  15,79 (0,31 SE; 3,09 SD)
     Lethal alleles / diploid = 3,01 (0,05 SE; 0,45 SD)

Year 28
     N[Extinct] =    0, P[E] =  0,000
     N[Surviving] =  100, P[S] =  1,000
     Mean size (all populations) = 74,94 (2,23 SE; 22,34 SD)
  Means across extant populations only:
     Population size =          74,94 (2,23 SE; 22,34 SD)
     Expected heterozygosity =  0,9366 (0,0018 SE; 0,0183 SD)
     Observed heterozygosity =  0,9719 (0,0023 SE; 0,0232 SD)
     Number of extant alleles = 31,09 (0,60 SE; 5,96 SD)
     Number of mt haplotypes =  14,67 (0,28 SE; 2,80 SD)
     Lethal alleles / diploid = 2,99 (0,05 SE; 0,47 SD)

Year 29
     N[Extinct] =    0, P[E] =  0,000
     N[Surviving] =  100, P[S] =  1,000
     Mean size (all populations) = 73,83 (2,38 SE; 23,76 SD)
  Means across extant populations only:
     Population size =          73,83 (2,38 SE; 23,76 SD)
     Expected heterozygosity =  0,9337 (0,0019 SE; 0,0193 SD)
     Observed heterozygosity =  0,9684 (0,0026 SE; 0,0260 SD)
     Number of extant alleles = 29,42 (0,57 SE; 5,66 SD)
     Number of mt haplotypes =  14,06 (0,28 SE; 2,82 SD)
     Lethal alleles / diploid = 3,00 (0,05 SE; 0,51 SD)

Year 30
     N[Extinct] =    0, P[E] =  0,000
     N[Surviving] =  100, P[S] =  1,000
     Mean size (all populations) = 71,94 (2,28 SE; 22,84 SD)
  Means across extant populations only:
     Population size =          71,94 (2,28 SE; 22,84 SD)
     Expected heterozygosity =  0,9320 (0,0020 SE; 0,0196 SD)
     Observed heterozygosity =  0,9684 (0,0024 SE; 0,0236 SD)
     Number of extant alleles = 28,37 (0,56 SE; 5,58 SD)
     Number of mt haplotypes =  13,49 (0,27 SE; 2,72 SD)
     Lethal alleles / diploid = 2,98 (0,05 SE; 0,51 SD)

Year 31
     N[Extinct] =    0, P[E] =  0,000
     N[Surviving] =  100, P[S] =  1,000
     Mean size (all populations) = 69,96 (2,40 SE; 23,96 SD)
  Means across extant populations only:
     Population size =          69,96 (2,40 SE; 23,96 SD)
     Expected heterozygosity =  0,9291 (0,0022 SE; 0,0216 SD)
     Observed heterozygosity =  0,9670 (0,0027 SE; 0,0267 SD)
     Number of extant alleles = 27,16 (0,57 SE; 5,68 SD)
     Number of mt haplotypes =  12,99 (0,26 SE; 2,61 SD)
     Lethal alleles / diploid = 2,97 (0,05 SE; 0,52 SD)

Year 32
     N[Extinct] =    0, P[E] =  0,000
     N[Surviving] =  100, P[S] =  1,000
     Mean size (all populations) = 70,01 (2,36 SE; 23,57 SD)
  Means across extant populations only:
     Population size =          70,01 (2,36 SE; 23,57 SD)
     Expected heterozygosity =  0,9266 (0,0021 SE; 0,0215 SD)
     Observed heterozygosity =  0,9647 (0,0027 SE; 0,0268 SD)
     Number of extant alleles = 26,01 (0,55 SE; 5,47 SD)
     Number of mt haplotypes =  12,37 (0,25 SE; 2,49 SD)
     Lethal alleles / diploid = 2,94 (0,05 SE; 0,50 SD)

Year 33
     N[Extinct] =    0, P[E] =  0,000
     N[Surviving] =  100, P[S] =  1,000
     Mean size (all populations) = 69,36 (2,42 SE; 24,25 SD)
  Means across extant populations only:
     Population size =          69,36 (2,42 SE; 24,25 SD)
     Expected heterozygosity =  0,9240 (0,0024 SE; 0,0237 SD)
     Observed heterozygosity =  0,9608 (0,0030 SE; 0,0304 SD)
     Number of extant alleles = 25,14 (0,55 SE; 5,46 SD)
     Number of mt haplotypes =  11,94 (0,26 SE; 2,59 SD)
     Lethal alleles / diploid = 2,95 (0,05 SE; 0,52 SD)

Year 34
     N[Extinct] =    0, P[E] =  0,000
     N[Surviving] =  100, P[S] =  1,000
     Mean size (all populations) = 69,47 (2,42 SE; 24,25 SD)
  Means across extant populations only:
     Population size =          69,47 (2,42 SE; 24,25 SD)
     Expected heterozygosity =  0,9215 (0,0024 SE; 0,0241 SD)
     Observed heterozygosity =  0,9585 (0,0030 SE; 0,0303 SD)
     Number of extant alleles = 24,44 (0,56 SE; 5,56 SD)
     Number of mt haplotypes =  11,45 (0,26 SE; 2,62 SD)
     Lethal alleles / diploid = 2,92 (0,05 SE; 0,52 SD)

Year 35
     N[Extinct] =    0, P[E] =  0,000
     N[Surviving] =  100, P[S] =  1,000
     Mean size (all populations) = 70,21 (2,64 SE; 26,41 SD)
  Means across extant populations only:
     Population size =          70,21 (2,64 SE; 26,41 SD)
     Expected heterozygosity =  0,9186 (0,0025 SE; 0,0248 SD)
     Observed heterozygosity =  0,9536 (0,0033 SE; 0,0333 SD)
     Number of extant alleles = 23,76 (0,54 SE; 5,43 SD)
     Number of mt haplotypes =  10,96 (0,26 SE; 2,63 SD)
     Lethal alleles / diploid = 2,90 (0,05 SE; 0,54 SD)

Year 36
     N[Extinct] =    0, P[E] =  0,000
     N[Surviving] =  100, P[S] =  1,000
     Mean size (all populations) = 69,70 (2,67 SE; 26,71 SD)
  Means across extant populations only:
     Population size =          69,70 (2,67 SE; 26,71 SD)
     Expected heterozygosity =  0,9155 (0,0027 SE; 0,0266 SD)
     Observed heterozygosity =  0,9503 (0,0035 SE; 0,0345 SD)
     Number of extant alleles = 22,92 (0,53 SE; 5,32 SD)
     Number of mt haplotypes =  10,49 (0,25 SE; 2,46 SD)
     Lethal alleles / diploid = 2,90 (0,06 SE; 0,55 SD)

Year 37
     N[Extinct] =    0, P[E] =  0,000
     N[Surviving] =  100, P[S] =  1,000
     Mean size (all populations) = 69,58 (2,78 SE; 27,81 SD)
  Means across extant populations only:
     Population size =          69,58 (2,78 SE; 27,81 SD)
     Expected heterozygosity =  0,9109 (0,0029 SE; 0,0295 SD)
     Observed heterozygosity =  0,9463 (0,0042 SE; 0,0422 SD)
     Number of extant alleles = 22,00 (0,55 SE; 5,47 SD)
     Number of mt haplotypes =  10,00 (0,25 SE; 2,47 SD)
     Lethal alleles / diploid = 2,88 (0,06 SE; 0,56 SD)

Year 38
     N[Extinct] =    0, P[E] =  0,000
     N[Surviving] =  100, P[S] =  1,000
     Mean size (all populations) = 67,68 (2,76 SE; 27,60 SD)
  Means across extant populations only:
     Population size =          67,68 (2,76 SE; 27,60 SD)
     Expected heterozygosity =  0,9092 (0,0031 SE; 0,0314 SD)
     Observed heterozygosity =  0,9475 (0,0045 SE; 0,0446 SD)
     Number of extant alleles = 21,26 (0,54 SE; 5,43 SD)
     Number of mt haplotypes =  9,61 (0,25 SE; 2,51 SD)
     Lethal alleles / diploid = 2,89 (0,06 SE; 0,56 SD)

Year 39
     N[Extinct] =    0, P[E] =  0,000
     N[Surviving] =  100, P[S] =  1,000
     Mean size (all populations) = 67,41 (2,77 SE; 27,74 SD)
  Means across extant populations only:
     Population size =          67,41 (2,77 SE; 27,74 SD)
     Expected heterozygosity =  0,9055 (0,0033 SE; 0,0333 SD)
     Observed heterozygosity =  0,9440 (0,0046 SE; 0,0464 SD)
     Number of extant alleles = 20,52 (0,53 SE; 5,26 SD)
     Number of mt haplotypes =  9,17 (0,24 SE; 2,42 SD)
     Lethal alleles / diploid = 2,85 (0,06 SE; 0,55 SD)

Year 40
     N[Extinct] =    0, P[E] =  0,000
     N[Surviving] =  100, P[S] =  1,000
     Mean size (all populations) = 64,40 (2,66 SE; 26,57 SD)
  Means across extant populations only:
     Population size =          64,40 (2,66 SE; 26,57 SD)
     Expected heterozygosity =  0,9025 (0,0035 SE; 0,0350 SD)
     Observed heterozygosity =  0,9406 (0,0048 SE; 0,0477 SD)
     Number of extant alleles = 19,89 (0,52 SE; 5,22 SD)
     Number of mt haplotypes =  8,90 (0,24 SE; 2,41 SD)
     Lethal alleles / diploid = 2,84 (0,05 SE; 0,55 SD)

Year 41
     N[Extinct] =    0, P[E] =  0,000
     N[Surviving] =  100, P[S] =  1,000
     Mean size (all populations) = 64,13 (2,69 SE; 26,92 SD)
  Means across extant populations only:
     Population size =          64,13 (2,69 SE; 26,92 SD)
     Expected heterozygosity =  0,9001 (0,0038 SE; 0,0381 SD)
     Observed heterozygosity =  0,9427 (0,0049 SE; 0,0488 SD)
     Number of extant alleles = 19,30 (0,51 SE; 5,14 SD)
     Number of mt haplotypes =  8,62 (0,24 SE; 2,40 SD)
     Lethal alleles / diploid = 2,84 (0,06 SE; 0,56 SD)

Year 42
     N[Extinct] =    0, P[E] =  0,000
     N[Surviving] =  100, P[S] =  1,000
     Mean size (all populations) = 64,75 (2,76 SE; 27,56 SD)
  Means across extant populations only:
     Population size =          64,75 (2,76 SE; 27,56 SD)
     Expected heterozygosity =  0,8963 (0,0042 SE; 0,0416 SD)
     Observed heterozygosity =  0,9401 (0,0044 SE; 0,0445 SD)
     Number of extant alleles = 18,63 (0,52 SE; 5,16 SD)
     Number of mt haplotypes =  8,37 (0,24 SE; 2,44 SD)
     Lethal alleles / diploid = 2,81 (0,06 SE; 0,55 SD)

Year 43
     N[Extinct] =    0, P[E] =  0,000
     N[Surviving] =  100, P[S] =  1,000
     Mean size (all populations) = 61,96 (2,68 SE; 26,81 SD)
  Means across extant populations only:
     Population size =          61,96 (2,68 SE; 26,81 SD)
     Expected heterozygosity =  0,8923 (0,0046 SE; 0,0457 SD)
     Observed heterozygosity =  0,9371 (0,0046 SE; 0,0463 SD)
     Number of extant alleles = 17,98 (0,52 SE; 5,22 SD)
     Number of mt haplotypes =  8,07 (0,24 SE; 2,45 SD)
     Lethal alleles / diploid = 2,81 (0,05 SE; 0,54 SD)

Year 44
     N[Extinct] =    0, P[E] =  0,000
     N[Surviving] =  100, P[S] =  1,000
     Mean size (all populations) = 60,87 (2,71 SE; 27,11 SD)
  Means across extant populations only:
     Population size =          60,87 (2,71 SE; 27,11 SD)
     Expected heterozygosity =  0,8896 (0,0046 SE; 0,0462 SD)
     Observed heterozygosity =  0,9325 (0,0048 SE; 0,0480 SD)
     Number of extant alleles = 17,48 (0,52 SE; 5,23 SD)
     Number of mt haplotypes =  7,86 (0,25 SE; 2,49 SD)
     Lethal alleles / diploid = 2,80 (0,06 SE; 0,55 SD)

Year 45
     N[Extinct] =    0, P[E] =  0,000
     N[Surviving] =  100, P[S] =  1,000
     Mean size (all populations) = 59,15 (2,71 SE; 27,14 SD)
  Means across extant populations only:
     Population size =          59,15 (2,71 SE; 27,14 SD)
     Expected heterozygosity =  0,8865 (0,0047 SE; 0,0474 SD)
     Observed heterozygosity =  0,9291 (0,0046 SE; 0,0463 SD)
     Number of extant alleles = 16,99 (0,51 SE; 5,12 SD)
     Number of mt haplotypes =  7,60 (0,25 SE; 2,54 SD)
     Lethal alleles / diploid = 2,80 (0,05 SE; 0,55 SD)

Year 46
     N[Extinct] =    0, P[E] =  0,000
     N[Surviving] =  100, P[S] =  1,000
     Mean size (all populations) = 59,61 (2,74 SE; 27,37 SD)
  Means across extant populations only:
     Population size =          59,61 (2,74 SE; 27,37 SD)
     Expected heterozygosity =  0,8817 (0,0050 SE; 0,0500 SD)
     Observed heterozygosity =  0,9231 (0,0053 SE; 0,0529 SD)
     Number of extant alleles = 16,48 (0,50 SE; 5,00 SD)
     Number of mt haplotypes =  7,39 (0,25 SE; 2,51 SD)
     Lethal alleles / diploid = 2,80 (0,06 SE; 0,58 SD)

Year 47
     N[Extinct] =    0, P[E] =  0,000
     N[Surviving] =  100, P[S] =  1,000
     Mean size (all populations) = 60,01 (2,80 SE; 28,00 SD)
  Means across extant populations only:
     Population size =          60,01 (2,80 SE; 28,00 SD)
     Expected heterozygosity =  0,8767 (0,0052 SE; 0,0523 SD)
     Observed heterozygosity =  0,9185 (0,0056 SE; 0,0561 SD)
     Number of extant alleles = 16,09 (0,49 SE; 4,94 SD)
     Number of mt haplotypes =  7,23 (0,25 SE; 2,48 SD)
     Lethal alleles / diploid = 2,78 (0,05 SE; 0,54 SD)

Year 48
     N[Extinct] =    0, P[E] =  0,000
     N[Surviving] =  100, P[S] =  1,000
     Mean size (all populations) = 58,85 (2,85 SE; 28,48 SD)
  Means across extant populations only:
     Population size =          58,85 (2,85 SE; 28,48 SD)
     Expected heterozygosity =  0,8747 (0,0053 SE; 0,0525 SD)
     Observed heterozygosity =  0,9200 (0,0055 SE; 0,0547 SD)
     Number of extant alleles = 15,66 (0,50 SE; 4,97 SD)
     Number of mt haplotypes =  7,09 (0,25 SE; 2,47 SD)
     Lethal alleles / diploid = 2,77 (0,06 SE; 0,55 SD)

Year 49
     N[Extinct] =    0, P[E] =  0,000
     N[Surviving] =  100, P[S] =  1,000
     Mean size (all populations) = 59,14 (2,80 SE; 28,00 SD)
  Means across extant populations only:
     Population size =          59,14 (2,80 SE; 28,00 SD)
     Expected heterozygosity =  0,8718 (0,0051 SE; 0,0510 SD)
     Observed heterozygosity =  0,9143 (0,0055 SE; 0,0548 SD)
     Number of extant alleles = 15,29 (0,48 SE; 4,84 SD)
     Number of mt haplotypes =  6,93 (0,25 SE; 2,47 SD)
     Lethal alleles / diploid = 2,75 (0,06 SE; 0,56 SD)

Year 50
     N[Extinct] =    0, P[E] =  0,000
     N[Surviving] =  100, P[S] =  1,000
     Mean size (all populations) = 58,26 (2,73 SE; 27,32 SD)
  Means across extant populations only:
     Population size =          58,26 (2,73 SE; 27,32 SD)
     Expected heterozygosity =  0,8692 (0,0054 SE; 0,0539 SD)
     Observed heterozygosity =  0,9119 (0,0058 SE; 0,0576 SD)
     Number of extant alleles = 14,99 (0,48 SE; 4,76 SD)
     Number of mt haplotypes =  6,78 (0,25 SE; 2,46 SD)
     Lethal alleles / diploid = 2,74 (0,06 SE; 0,57 SD)

Year 51
     N[Extinct] =    0, P[E] =  0,000
     N[Surviving] =  100, P[S] =  1,000
     Mean size (all populations) = 57,49 (2,73 SE; 27,33 SD)
  Means across extant populations only:
     Population size =          57,49 (2,73 SE; 27,33 SD)
     Expected heterozygosity =  0,8656 (0,0056 SE; 0,0565 SD)
     Observed heterozygosity =  0,9070 (0,0059 SE; 0,0589 SD)
     Number of extant alleles = 14,64 (0,46 SE; 4,65 SD)
     Number of mt haplotypes =  6,57 (0,24 SE; 2,44 SD)
     Lethal alleles / diploid = 2,75 (0,06 SE; 0,58 SD)

Year 52
     N[Extinct] =    0, P[E] =  0,000
     N[Surviving] =  100, P[S] =  1,000
     Mean size (all populations) = 56,40 (2,77 SE; 27,68 SD)
  Means across extant populations only:
     Population size =          56,40 (2,77 SE; 27,68 SD)
     Expected heterozygosity =  0,8606 (0,0061 SE; 0,0608 SD)
     Observed heterozygosity =  0,9056 (0,0065 SE; 0,0647 SD)
     Number of extant alleles = 14,16 (0,45 SE; 4,49 SD)
     Number of mt haplotypes =  6,33 (0,24 SE; 2,45 SD)
     Lethal alleles / diploid = 2,72 (0,06 SE; 0,59 SD)

Year 53
     N[Extinct] =    0, P[E] =  0,000
     N[Surviving] =  100, P[S] =  1,000
     Mean size (all populations) = 55,90 (2,81 SE; 28,14 SD)
  Means across extant populations only:
     Population size =          55,90 (2,81 SE; 28,14 SD)
     Expected heterozygosity =  0,8561 (0,0073 SE; 0,0727 SD)
     Observed heterozygosity =  0,9010 (0,0081 SE; 0,0807 SD)
     Number of extant alleles = 13,77 (0,45 SE; 4,45 SD)
     Number of mt haplotypes =  6,21 (0,24 SE; 2,43 SD)
     Lethal alleles / diploid = 2,72 (0,06 SE; 0,60 SD)

Year 54
     N[Extinct] =    1, P[E] =  0,010
     N[Surviving] =  99, P[S] =  0,990
     Mean size (all populations) = 55,30 (2,82 SE; 28,18 SD)
  Means across extant populations only:
     Population size =          55,82 (2,80 SE; 27,84 SD)
     Expected heterozygosity =  0,8523 (0,0073 SE; 0,0727 SD)
     Observed heterozygosity =  0,8982 (0,0079 SE; 0,0786 SD)
     Number of extant alleles = 13,56 (0,44 SE; 4,42 SD)
     Number of mt haplotypes =  6,05 (0,24 SE; 2,40 SD)
     Lethal alleles / diploid = 2,73 (0,06 SE; 0,62 SD)

Year 55
     N[Extinct] =    2, P[E] =  0,020
     N[Surviving] =  98, P[S] =  0,980
     Mean size (all populations) = 54,18 (2,88 SE; 28,83 SD)
  Means across extant populations only:
     Population size =          55,22 (2,85 SE; 28,17 SD)
     Expected heterozygosity =  0,8500 (0,0068 SE; 0,0675 SD)
     Observed heterozygosity =  0,8961 (0,0075 SE; 0,0740 SD)
     Number of extant alleles = 13,33 (0,44 SE; 4,33 SD)
     Number of mt haplotypes =  5,94 (0,24 SE; 2,35 SD)
     Lethal alleles / diploid = 2,69 (0,06 SE; 0,60 SD)

Year 56
     N[Extinct] =    2, P[E] =  0,020
     N[Surviving] =  98, P[S] =  0,980
     Mean size (all populations) = 53,62 (2,80 SE; 27,98 SD)
  Means across extant populations only:
     Population size =          54,66 (2,76 SE; 27,28 SD)
     Expected heterozygosity =  0,8431 (0,0076 SE; 0,0755 SD)
     Observed heterozygosity =  0,8890 (0,0080 SE; 0,0788 SD)
     Number of extant alleles = 12,99 (0,43 SE; 4,26 SD)
     Number of mt haplotypes =  5,90 (0,24 SE; 2,33 SD)
     Lethal alleles / diploid = 2,66 (0,06 SE; 0,62 SD)

Year 57
     N[Extinct] =    2, P[E] =  0,020
     N[Surviving] =  98, P[S] =  0,980
     Mean size (all populations) = 52,78 (2,75 SE; 27,52 SD)
  Means across extant populations only:
     Population size =          53,81 (2,71 SE; 26,83 SD)
     Expected heterozygosity =  0,8374 (0,0080 SE; 0,0787 SD)
     Observed heterozygosity =  0,8817 (0,0082 SE; 0,0812 SD)
     Number of extant alleles = 12,72 (0,43 SE; 4,28 SD)
     Number of mt haplotypes =  5,79 (0,23 SE; 2,25 SD)
     Lethal alleles / diploid = 2,63 (0,06 SE; 0,61 SD)

Year 58
     N[Extinct] =    2, P[E] =  0,020
     N[Surviving] =  98, P[S] =  0,980
     Mean size (all populations) = 51,81 (2,79 SE; 27,92 SD)
  Means across extant populations only:
     Population size =          52,82 (2,76 SE; 27,29 SD)
     Expected heterozygosity =  0,8316 (0,0083 SE; 0,0826 SD)
     Observed heterozygosity =  0,8770 (0,0083 SE; 0,0825 SD)
     Number of extant alleles = 12,37 (0,44 SE; 4,35 SD)
     Number of mt haplotypes =  5,60 (0,23 SE; 2,28 SD)
     Lethal alleles / diploid = 2,62 (0,06 SE; 0,63 SD)

Year 59
     N[Extinct] =    3, P[E] =  0,030
     N[Surviving] =  97, P[S] =  0,970
     Mean size (all populations) = 52,30 (2,82 SE; 28,16 SD)
  Means across extant populations only:
     Population size =          53,85 (2,76 SE; 27,15 SD)
     Expected heterozygosity =  0,8277 (0,0088 SE; 0,0865 SD)
     Observed heterozygosity =  0,8758 (0,0084 SE; 0,0828 SD)
     Number of extant alleles = 12,16 (0,43 SE; 4,24 SD)
     Number of mt haplotypes =  5,56 (0,23 SE; 2,27 SD)
     Lethal alleles / diploid = 2,59 (0,07 SE; 0,64 SD)

Year 60
     N[Extinct] =    4, P[E] =  0,040
     N[Surviving] =  96, P[S] =  0,960
     Mean size (all populations) = 50,89 (2,79 SE; 27,87 SD)
  Means across extant populations only:
     Population size =          52,93 (2,71 SE; 26,54 SD)
     Expected heterozygosity =  0,8281 (0,0085 SE; 0,0831 SD)
     Observed heterozygosity =  0,8729 (0,0092 SE; 0,0902 SD)
     Number of extant alleles = 11,99 (0,42 SE; 4,11 SD)
     Number of mt haplotypes =  5,44 (0,22 SE; 2,16 SD)
     Lethal alleles / diploid = 2,58 (0,07 SE; 0,67 SD)

Year 61
     N[Extinct] =    5, P[E] =  0,050
     N[Surviving] =  95, P[S] =  0,950
     Mean size (all populations) = 50,98 (2,83 SE; 28,34 SD)
  Means across extant populations only:
     Population size =          53,59 (2,73 SE; 26,61 SD)
     Expected heterozygosity =  0,8244 (0,0088 SE; 0,0862 SD)
     Observed heterozygosity =  0,8626 (0,0098 SE; 0,0956 SD)
     Number of extant alleles = 11,81 (0,40 SE; 3,92 SD)
     Number of mt haplotypes =  5,36 (0,22 SE; 2,11 SD)
     Lethal alleles / diploid = 2,59 (0,07 SE; 0,67 SD)

Year 62
     N[Extinct] =    5, P[E] =  0,050
     N[Surviving] =  95, P[S] =  0,950
     Mean size (all populations) = 49,90 (2,82 SE; 28,19 SD)
  Means across extant populations only:
     Population size =          52,48 (2,72 SE; 26,49 SD)
     Expected heterozygosity =  0,8208 (0,0093 SE; 0,0902 SD)
     Observed heterozygosity =  0,8602 (0,0095 SE; 0,0923 SD)
     Number of extant alleles = 11,53 (0,41 SE; 3,96 SD)
     Number of mt haplotypes =  5,25 (0,21 SE; 2,09 SD)
     Lethal alleles / diploid = 2,57 (0,07 SE; 0,66 SD)

Year 63
     N[Extinct] =    5, P[E] =  0,050
     N[Surviving] =  95, P[S] =  0,950
     Mean size (all populations) = 49,97 (2,87 SE; 28,68 SD)
  Means across extant populations only:
     Population size =          52,57 (2,77 SE; 27,02 SD)
     Expected heterozygosity =  0,8190 (0,0092 SE; 0,0892 SD)
     Observed heterozygosity =  0,8663 (0,0090 SE; 0,0875 SD)
     Number of extant alleles = 11,34 (0,40 SE; 3,92 SD)
     Number of mt haplotypes =  5,17 (0,22 SE; 2,10 SD)
     Lethal alleles / diploid = 2,56 (0,07 SE; 0,68 SD)

Year 64
     N[Extinct] =    5, P[E] =  0,050
     N[Surviving] =  95, P[S] =  0,950
     Mean size (all populations) = 49,16 (2,98 SE; 29,84 SD)
  Means across extant populations only:
     Population size =          51,72 (2,91 SE; 28,39 SD)
     Expected heterozygosity =  0,8149 (0,0094 SE; 0,0921 SD)
     Observed heterozygosity =  0,8629 (0,0097 SE; 0,0948 SD)
     Number of extant alleles = 11,09 (0,39 SE; 3,83 SD)
     Number of mt haplotypes =  5,06 (0,21 SE; 2,06 SD)
     Lethal alleles / diploid = 2,51 (0,07 SE; 0,68 SD)

Year 65
     N[Extinct] =    5, P[E] =  0,050
     N[Surviving] =  95, P[S] =  0,950
     Mean size (all populations) = 48,66 (3,03 SE; 30,27 SD)
  Means across extant populations only:
     Population size =          51,19 (2,97 SE; 28,91 SD)
     Expected heterozygosity =  0,8119 (0,0097 SE; 0,0950 SD)
     Observed heterozygosity =  0,8595 (0,0106 SE; 0,1033 SD)
     Number of extant alleles = 10,87 (0,39 SE; 3,80 SD)
     Number of mt haplotypes =  4,99 (0,21 SE; 2,04 SD)
     Lethal alleles / diploid = 2,49 (0,07 SE; 0,70 SD)

Year 66
     N[Extinct] =    5, P[E] =  0,050
     N[Surviving] =  95, P[S] =  0,950
     Mean size (all populations) = 46,40 (2,93 SE; 29,34 SD)
  Means across extant populations only:
     Population size =          48,82 (2,88 SE; 28,07 SD)
     Expected heterozygosity =  0,8075 (0,0099 SE; 0,0964 SD)
     Observed heterozygosity =  0,8545 (0,0108 SE; 0,1054 SD)
     Number of extant alleles = 10,63 (0,37 SE; 3,63 SD)
     Number of mt haplotypes =  4,86 (0,21 SE; 2,01 SD)
     Lethal alleles / diploid = 2,46 (0,07 SE; 0,69 SD)

Year 67
     N[Extinct] =    6, P[E] =  0,060
     N[Surviving] =  94, P[S] =  0,940
     Mean size (all populations) = 47,58 (3,04 SE; 30,38 SD)
  Means across extant populations only:
     Population size =          50,57 (2,97 SE; 28,83 SD)
     Expected heterozygosity =  0,8067 (0,0096 SE; 0,0927 SD)
     Observed heterozygosity =  0,8586 (0,0094 SE; 0,0908 SD)
     Number of extant alleles = 10,49 (0,35 SE; 3,40 SD)
     Number of mt haplotypes =  4,83 (0,21 SE; 1,99 SD)
     Lethal alleles / diploid = 2,43 (0,07 SE; 0,69 SD)

Year 68
     N[Extinct] =    6, P[E] =  0,060
     N[Surviving] =  94, P[S] =  0,940
     Mean size (all populations) = 46,29 (3,03 SE; 30,26 SD)
  Means across extant populations only:
     Population size =          49,21 (2,97 SE; 28,83 SD)
     Expected heterozygosity =  0,8027 (0,0097 SE; 0,0943 SD)
     Observed heterozygosity =  0,8544 (0,0102 SE; 0,0990 SD)
     Number of extant alleles = 10,24 (0,35 SE; 3,42 SD)
     Number of mt haplotypes =  4,67 (0,20 SE; 1,90 SD)
     Lethal alleles / diploid = 2,40 (0,07 SE; 0,70 SD)

Year 69
     N[Extinct] =    6, P[E] =  0,060
     N[Surviving] =  94, P[S] =  0,940
     Mean size (all populations) = 44,10 (2,88 SE; 28,79 SD)
  Means across extant populations only:
     Population size =          46,90 (2,82 SE; 27,39 SD)
     Expected heterozygosity =  0,7984 (0,0096 SE; 0,0935 SD)
     Observed heterozygosity =  0,8499 (0,0106 SE; 0,1030 SD)
     Number of extant alleles = 9,97 (0,35 SE; 3,35 SD)
     Number of mt haplotypes =  4,51 (0,19 SE; 1,88 SD)
     Lethal alleles / diploid = 2,40 (0,07 SE; 0,71 SD)

Year 70
     N[Extinct] =    6, P[E] =  0,060
     N[Surviving] =  94, P[S] =  0,940
     Mean size (all populations) = 43,63 (2,96 SE; 29,57 SD)
  Means across extant populations only:
     Population size =          46,41 (2,92 SE; 28,29 SD)
     Expected heterozygosity =  0,7958 (0,0100 SE; 0,0968 SD)
     Observed heterozygosity =  0,8489 (0,0114 SE; 0,1107 SD)
     Number of extant alleles = 9,78 (0,34 SE; 3,31 SD)
     Number of mt haplotypes =  4,44 (0,19 SE; 1,82 SD)
     Lethal alleles / diploid = 2,37 (0,07 SE; 0,69 SD)

Year 71
     N[Extinct] =    6, P[E] =  0,060
     N[Surviving] =  94, P[S] =  0,940
     Mean size (all populations) = 43,85 (3,08 SE; 30,78 SD)
  Means across extant populations only:
     Population size =          46,65 (3,05 SE; 29,60 SD)
     Expected heterozygosity =  0,7891 (0,0112 SE; 0,1083 SD)
     Observed heterozygosity =  0,8516 (0,0119 SE; 0,1150 SD)
     Number of extant alleles = 9,57 (0,34 SE; 3,32 SD)
     Number of mt haplotypes =  4,34 (0,19 SE; 1,80 SD)
     Lethal alleles / diploid = 2,34 (0,07 SE; 0,69 SD)

Year 72
     N[Extinct] =    8, P[E] =  0,080
     N[Surviving] =  92, P[S] =  0,920
     Mean size (all populations) = 41,21 (2,88 SE; 28,82 SD)
  Means across extant populations only:
     Population size =          44,76 (2,84 SE; 27,28 SD)
     Expected heterozygosity =  0,7912 (0,0110 SE; 0,1054 SD)
     Observed heterozygosity =  0,8473 (0,0123 SE; 0,1183 SD)
     Number of extant alleles = 9,49 (0,32 SE; 3,11 SD)
     Number of mt haplotypes =  4,35 (0,18 SE; 1,73 SD)
     Lethal alleles / diploid = 2,32 (0,07 SE; 0,71 SD)

Year 73
     N[Extinct] =    9, P[E] =  0,090
     N[Surviving] =  91, P[S] =  0,910
     Mean size (all populations) = 40,12 (2,88 SE; 28,81 SD)
  Means across extant populations only:
     Population size =          44,03 (2,85 SE; 27,21 SD)
     Expected heterozygosity =  0,7868 (0,0117 SE; 0,1121 SD)
     Observed heterozygosity =  0,8430 (0,0133 SE; 0,1273 SD)
     Number of extant alleles = 9,32 (0,32 SE; 3,06 SD)
     Number of mt haplotypes =  4,24 (0,18 SE; 1,73 SD)
     Lethal alleles / diploid = 2,30 (0,07 SE; 0,71 SD)

Year 74
     N[Extinct] =    9, P[E] =  0,090
     N[Surviving] =  91, P[S] =  0,910
     Mean size (all populations) = 40,40 (2,96 SE; 29,56 SD)
  Means across extant populations only:
     Population size =          44,36 (2,94 SE; 28,01 SD)
     Expected heterozygosity =  0,7812 (0,0122 SE; 0,1164 SD)
     Observed heterozygosity =  0,8378 (0,0135 SE; 0,1291 SD)
     Number of extant alleles = 9,14 (0,32 SE; 3,08 SD)
     Number of mt haplotypes =  4,12 (0,18 SE; 1,74 SD)
     Lethal alleles / diploid = 2,28 (0,08 SE; 0,75 SD)

Year 75
     N[Extinct] =    9, P[E] =  0,090
     N[Surviving] =  91, P[S] =  0,910
     Mean size (all populations) = 39,18 (2,87 SE; 28,75 SD)
  Means across extant populations only:
     Population size =          43,03 (2,86 SE; 27,25 SD)
     Expected heterozygosity =  0,7791 (0,0121 SE; 0,1153 SD)
     Observed heterozygosity =  0,8446 (0,0132 SE; 0,1260 SD)
     Number of extant alleles = 9,02 (0,31 SE; 3,00 SD)
     Number of mt haplotypes =  4,00 (0,18 SE; 1,71 SD)
     Lethal alleles / diploid = 2,27 (0,08 SE; 0,75 SD)

Year 76
     N[Extinct] =    9, P[E] =  0,090
     N[Surviving] =  91, P[S] =  0,910
     Mean size (all populations) = 37,58 (2,79 SE; 27,91 SD)
  Means across extant populations only:
     Population size =          41,27 (2,78 SE; 26,52 SD)
     Expected heterozygosity =  0,7684 (0,0141 SE; 0,1347 SD)
     Observed heterozygosity =  0,8299 (0,0159 SE; 0,1517 SD)
     Number of extant alleles = 8,78 (0,32 SE; 3,07 SD)
     Number of mt haplotypes =  3,96 (0,18 SE; 1,73 SD)
     Lethal alleles / diploid = 2,27 (0,08 SE; 0,74 SD)

Year 77
     N[Extinct] =    10, P[E] =  0,100
     N[Surviving] =  90, P[S] =  0,900
     Mean size (all populations) = 37,08 (2,75 SE; 27,50 SD)
  Means across extant populations only:
     Population size =          41,16 (2,73 SE; 25,95 SD)
     Expected heterozygosity =  0,7683 (0,0152 SE; 0,1438 SD)
     Observed heterozygosity =  0,8266 (0,0167 SE; 0,1589 SD)
     Number of extant alleles = 8,64 (0,32 SE; 3,03 SD)
     Number of mt haplotypes =  3,91 (0,18 SE; 1,73 SD)
     Lethal alleles / diploid = 2,23 (0,08 SE; 0,74 SD)

Year 78
     N[Extinct] =    10, P[E] =  0,100
     N[Surviving] =  90, P[S] =  0,900
     Mean size (all populations) = 36,93 (2,88 SE; 28,77 SD)
  Means across extant populations only:
     Population size =          40,99 (2,89 SE; 27,46 SD)
     Expected heterozygosity =  0,7657 (0,0155 SE; 0,1466 SD)
     Observed heterozygosity =  0,8298 (0,0169 SE; 0,1604 SD)
     Number of extant alleles = 8,50 (0,31 SE; 2,97 SD)
     Number of mt haplotypes =  3,86 (0,18 SE; 1,73 SD)
     Lethal alleles / diploid = 2,24 (0,08 SE; 0,75 SD)

Year 79
     N[Extinct] =    12, P[E] =  0,120
     N[Surviving] =  88, P[S] =  0,880
     Mean size (all populations) = 37,06 (3,05 SE; 30,50 SD)
  Means across extant populations only:
     Population size =          42,05 (3,11 SE; 29,14 SD)
     Expected heterozygosity =  0,7676 (0,0160 SE; 0,1503 SD)
     Observed heterozygosity =  0,8336 (0,0181 SE; 0,1699 SD)
     Number of extant alleles = 8,43 (0,31 SE; 2,94 SD)
     Number of mt haplotypes =  3,85 (0,18 SE; 1,68 SD)
     Lethal alleles / diploid = 2,23 (0,08 SE; 0,76 SD)

Year 80
     N[Extinct] =    12, P[E] =  0,120
     N[Surviving] =  88, P[S] =  0,880
     Mean size (all populations) = 36,14 (2,94 SE; 29,41 SD)
  Means across extant populations only:
     Population size =          41,05 (2,98 SE; 27,95 SD)
     Expected heterozygosity =  0,7620 (0,0160 SE; 0,1504 SD)
     Observed heterozygosity =  0,8282 (0,0183 SE; 0,1715 SD)
     Number of extant alleles = 8,24 (0,31 SE; 2,93 SD)
     Number of mt haplotypes =  3,76 (0,17 SE; 1,63 SD)
     Lethal alleles / diploid = 2,21 (0,08 SE; 0,76 SD)

Year 81
     N[Extinct] =    14, P[E] =  0,140
     N[Surviving] =  86, P[S] =  0,860
     Mean size (all populations) = 35,66 (3,04 SE; 30,39 SD)
  Means across extant populations only:
     Population size =          41,37 (3,12 SE; 28,98 SD)
     Expected heterozygosity =  0,7629 (0,0160 SE; 0,1487 SD)
     Observed heterozygosity =  0,8316 (0,0182 SE; 0,1692 SD)
     Number of extant alleles = 8,20 (0,31 SE; 2,89 SD)
     Number of mt haplotypes =  3,72 (0,17 SE; 1,61 SD)
     Lethal alleles / diploid = 2,20 (0,08 SE; 0,77 SD)

Year 82
     N[Extinct] =    16, P[E] =  0,160
     N[Surviving] =  84, P[S] =  0,840
     Mean size (all populations) = 35,02 (3,03 SE; 30,28 SD)
  Means across extant populations only:
     Population size =          41,57 (3,13 SE; 28,67 SD)
     Expected heterozygosity =  0,7634 (0,0165 SE; 0,1515 SD)
     Observed heterozygosity =  0,8273 (0,0189 SE; 0,1733 SD)
     Number of extant alleles = 8,11 (0,30 SE; 2,79 SD)
     Number of mt haplotypes =  3,71 (0,17 SE; 1,56 SD)
     Lethal alleles / diploid = 2,15 (0,08 SE; 0,76 SD)

Year 83
     N[Extinct] =    17, P[E] =  0,170
     N[Surviving] =  83, P[S] =  0,830
     Mean size (all populations) = 35,18 (3,10 SE; 31,01 SD)
  Means across extant populations only:
     Population size =          42,12 (3,24 SE; 29,53 SD)
     Expected heterozygosity =  0,7705 (0,0138 SE; 0,1256 SD)
     Observed heterozygosity =  0,8347 (0,0160 SE; 0,1454 SD)
     Number of extant alleles = 8,08 (0,30 SE; 2,72 SD)
     Number of mt haplotypes =  3,69 (0,17 SE; 1,57 SD)
     Lethal alleles / diploid = 2,15 (0,08 SE; 0,74 SD)

Year 84
     N[Extinct] =    19, P[E] =  0,190
     N[Surviving] =  81, P[S] =  0,810
     Mean size (all populations) = 34,09 (3,00 SE; 30,05 SD)
  Means across extant populations only:
     Population size =          41,81 (3,14 SE; 28,24 SD)
     Expected heterozygosity =  0,7777 (0,0105 SE; 0,0947 SD)
     Observed heterozygosity =  0,8416 (0,0129 SE; 0,1163 SD)
     Number of extant alleles = 8,07 (0,29 SE; 2,64 SD)
     Number of mt haplotypes =  3,65 (0,17 SE; 1,52 SD)
     Lethal alleles / diploid = 2,16 (0,08 SE; 0,74 SD)

Year 85
     N[Extinct] =    21, P[E] =  0,210
     N[Surviving] =  79, P[S] =  0,790
     Mean size (all populations) = 34,33 (3,07 SE; 30,70 SD)
  Means across extant populations only:
     Population size =          43,14 (3,22 SE; 28,65 SD)
     Expected heterozygosity =  0,7741 (0,0127 SE; 0,1131 SD)
     Observed heterozygosity =  0,8420 (0,0143 SE; 0,1275 SD)
     Number of extant alleles = 7,99 (0,29 SE; 2,60 SD)
     Number of mt haplotypes =  3,63 (0,17 SE; 1,50 SD)
     Lethal alleles / diploid = 2,16 (0,09 SE; 0,77 SD)

Year 86
     N[Extinct] =    21, P[E] =  0,210
     N[Surviving] =  79, P[S] =  0,790
     Mean size (all populations) = 33,60 (3,06 SE; 30,55 SD)
  Means across extant populations only:
     Population size =          42,25 (3,23 SE; 28,68 SD)
     Expected heterozygosity =  0,7720 (0,0125 SE; 0,1107 SD)
     Observed heterozygosity =  0,8382 (0,0144 SE; 0,1277 SD)
     Number of extant alleles = 7,90 (0,29 SE; 2,54 SD)
     Number of mt haplotypes =  3,62 (0,17 SE; 1,51 SD)
     Lethal alleles / diploid = 2,16 (0,09 SE; 0,78 SD)

Year 87
     N[Extinct] =    23, P[E] =  0,230
     N[Surviving] =  77, P[S] =  0,770
     Mean size (all populations) = 33,22 (3,02 SE; 30,24 SD)
  Means across extant populations only:
     Population size =          42,82 (3,19 SE; 28,00 SD)
     Expected heterozygosity =  0,7658 (0,0129 SE; 0,1129 SD)
     Observed heterozygosity =  0,8311 (0,0145 SE; 0,1271 SD)
     Number of extant alleles = 7,82 (0,29 SE; 2,51 SD)
     Number of mt haplotypes =  3,61 (0,17 SE; 1,49 SD)
     Lethal alleles / diploid = 2,10 (0,09 SE; 0,77 SD)

Year 88
     N[Extinct] =    23, P[E] =  0,230
     N[Surviving] =  77, P[S] =  0,770
     Mean size (all populations) = 32,57 (3,01 SE; 30,08 SD)
  Means across extant populations only:
     Population size =          42,00 (3,19 SE; 28,03 SD)
     Expected heterozygosity =  0,7575 (0,0134 SE; 0,1179 SD)
     Observed heterozygosity =  0,8255 (0,0151 SE; 0,1322 SD)
     Number of extant alleles = 7,57 (0,30 SE; 2,60 SD)
     Number of mt haplotypes =  3,52 (0,17 SE; 1,49 SD)
     Lethal alleles / diploid = 2,10 (0,09 SE; 0,80 SD)

Year 89
     N[Extinct] =    24, P[E] =  0,240
     N[Surviving] =  76, P[S] =  0,760
     Mean size (all populations) = 31,62 (2,99 SE; 29,87 SD)
  Means across extant populations only:
     Population size =          41,21 (3,22 SE; 28,05 SD)
     Expected heterozygosity =  0,7570 (0,0134 SE; 0,1171 SD)
     Observed heterozygosity =  0,8263 (0,0156 SE; 0,1361 SD)
     Number of extant alleles = 7,43 (0,29 SE; 2,54 SD)
     Number of mt haplotypes =  3,53 (0,17 SE; 1,48 SD)
     Lethal alleles / diploid = 2,08 (0,09 SE; 0,80 SD)

Year 90
     N[Extinct] =    25, P[E] =  0,250
     N[Surviving] =  75, P[S] =  0,750
     Mean size (all populations) = 30,44 (2,99 SE; 29,88 SD)
  Means across extant populations only:
     Population size =          40,19 (3,28 SE; 28,42 SD)
     Expected heterozygosity =  0,7471 (0,0140 SE; 0,1211 SD)
     Observed heterozygosity =  0,8180 (0,0168 SE; 0,1452 SD)
     Number of extant alleles = 7,31 (0,30 SE; 2,57 SD)
     Number of mt haplotypes =  3,45 (0,17 SE; 1,46 SD)
     Lethal alleles / diploid = 2,05 (0,09 SE; 0,79 SD)

Year 91
     N[Extinct] =    25, P[E] =  0,250
     N[Surviving] =  75, P[S] =  0,750
     Mean size (all populations) = 31,09 (3,16 SE; 31,57 SD)
  Means across extant populations only:
     Population size =          41,09 (3,51 SE; 30,43 SD)
     Expected heterozygosity =  0,7428 (0,0141 SE; 0,1225 SD)
     Observed heterozygosity =  0,8078 (0,0178 SE; 0,1540 SD)
     Number of extant alleles = 7,21 (0,29 SE; 2,55 SD)
     Number of mt haplotypes =  3,36 (0,16 SE; 1,41 SD)
     Lethal alleles / diploid = 2,02 (0,09 SE; 0,78 SD)

Year 92
     N[Extinct] =    29, P[E] =  0,290
     N[Surviving] =  71, P[S] =  0,710
     Mean size (all populations) = 30,35 (3,11 SE; 31,12 SD)
  Means across extant populations only:
     Population size =          42,32 (3,49 SE; 29,43 SD)
     Expected heterozygosity =  0,7421 (0,0151 SE; 0,1269 SD)
     Observed heterozygosity =  0,7908 (0,0182 SE; 0,1536 SD)
     Number of extant alleles = 7,28 (0,29 SE; 2,46 SD)
     Number of mt haplotypes =  3,35 (0,16 SE; 1,32 SD)
     Lethal alleles / diploid = 2,01 (0,09 SE; 0,72 SD)

Year 93
     N[Extinct] =    29, P[E] =  0,290
     N[Surviving] =  71, P[S] =  0,710
     Mean size (all populations) = 29,47 (3,06 SE; 30,61 SD)
  Means across extant populations only:
     Population size =          41,13 (3,46 SE; 29,13 SD)
     Expected heterozygosity =  0,7352 (0,0151 SE; 0,1271 SD)
     Observed heterozygosity =  0,7803 (0,0184 SE; 0,1552 SD)
     Number of extant alleles = 7,17 (0,29 SE; 2,46 SD)
     Number of mt haplotypes =  3,25 (0,16 SE; 1,32 SD)
     Lethal alleles / diploid = 2,02 (0,09 SE; 0,74 SD)

Year 94
     N[Extinct] =    31, P[E] =  0,310
     N[Surviving] =  69, P[S] =  0,690
     Mean size (all populations) = 29,28 (3,12 SE; 31,20 SD)
  Means across extant populations only:
     Population size =          42,04 (3,58 SE; 29,71 SD)
     Expected heterozygosity =  0,7329 (0,0153 SE; 0,1267 SD)
     Observed heterozygosity =  0,7783 (0,0183 SE; 0,1520 SD)
     Number of extant alleles = 7,09 (0,28 SE; 2,34 SD)
     Number of mt haplotypes =  3,25 (0,16 SE; 1,32 SD)
     Lethal alleles / diploid = 1,97 (0,09 SE; 0,76 SD)

Year 95
     N[Extinct] =    33, P[E] =  0,330
     N[Surviving] =  67, P[S] =  0,670
     Mean size (all populations) = 28,54 (3,08 SE; 30,79 SD)
  Means across extant populations only:
     Population size =          42,22 (3,55 SE; 29,07 SD)
     Expected heterozygosity =  0,7385 (0,0125 SE; 0,1023 SD)
     Observed heterozygosity =  0,7869 (0,0151 SE; 0,1237 SD)
     Number of extant alleles = 7,06 (0,28 SE; 2,32 SD)
     Number of mt haplotypes =  3,21 (0,16 SE; 1,31 SD)
     Lethal alleles / diploid = 1,90 (0,09 SE; 0,75 SD)

Year 96
     N[Extinct] =    34, P[E] =  0,340
     N[Surviving] =  66, P[S] =  0,660
     Mean size (all populations) = 28,29 (3,15 SE; 31,50 SD)
  Means across extant populations only:
     Population size =          42,53 (3,70 SE; 30,08 SD)
     Expected heterozygosity =  0,7302 (0,0148 SE; 0,1204 SD)
     Observed heterozygosity =  0,7840 (0,0159 SE; 0,1288 SD)
     Number of extant alleles = 7,00 (0,28 SE; 2,31 SD)
     Number of mt haplotypes =  3,15 (0,16 SE; 1,33 SD)
     Lethal alleles / diploid = 1,88 (0,09 SE; 0,73 SD)

Year 97
     N[Extinct] =    34, P[E] =  0,340
     N[Surviving] =  66, P[S] =  0,660
     Mean size (all populations) = 27,70 (3,11 SE; 31,14 SD)
  Means across extant populations only:
     Population size =          41,68 (3,68 SE; 29,87 SD)
     Expected heterozygosity =  0,7248 (0,0144 SE; 0,1167 SD)
     Observed heterozygosity =  0,7732 (0,0152 SE; 0,1236 SD)
     Number of extant alleles = 6,86 (0,28 SE; 2,31 SD)
     Number of mt haplotypes =  3,12 (0,16 SE; 1,33 SD)
     Lethal alleles / diploid = 1,85 (0,09 SE; 0,72 SD)

Year 98
     N[Extinct] =    36, P[E] =  0,360
     N[Surviving] =  64, P[S] =  0,640
     Mean size (all populations) = 26,80 (3,04 SE; 30,37 SD)
  Means across extant populations only:
     Population size =          41,63 (3,60 SE; 28,79 SD)
     Expected heterozygosity =  0,7326 (0,0117 SE; 0,0936 SD)
     Observed heterozygosity =  0,7795 (0,0136 SE; 0,1085 SD)
     Number of extant alleles = 6,91 (0,27 SE; 2,17 SD)
     Number of mt haplotypes =  3,14 (0,16 SE; 1,26 SD)
     Lethal alleles / diploid = 1,82 (0,09 SE; 0,72 SD)

Year 99
     N[Extinct] =    36, P[E] =  0,360
     N[Surviving] =  64, P[S] =  0,640
     Mean size (all populations) = 25,78 (2,99 SE; 29,89 SD)
  Means across extant populations only:
     Population size =          40,05 (3,60 SE; 28,79 SD)
     Expected heterozygosity =  0,7268 (0,0122 SE; 0,0979 SD)
     Observed heterozygosity =  0,7736 (0,0156 SE; 0,1244 SD)
     Number of extant alleles = 6,72 (0,28 SE; 2,20 SD)
     Number of mt haplotypes =  3,08 (0,15 SE; 1,23 SD)
     Lethal alleles / diploid = 1,79 (0,09 SE; 0,73 SD)

Year 100
     N[Extinct] =    36, P[E] =  0,360
     N[Surviving] =  64, P[S] =  0,640
     Mean size (all populations) = 25,27 (2,96 SE; 29,63 SD)
  Means across extant populations only:
     Population size =          39,28 (3,59 SE; 28,72 SD)
     Expected heterozygosity =  0,7211 (0,0123 SE; 0,0988 SD)
     Observed heterozygosity =  0,7845 (0,0154 SE; 0,1233 SD)
     Number of extant alleles = 6,53 (0,28 SE; 2,23 SD)
     Number of mt haplotypes =  3,05 (0,16 SE; 1,25 SD)
     Lethal alleles / diploid = 1,78 (0,09 SE; 0,72 SD)


In 100 simulations of Default Scenario for 100 years:
  36 went extinct and 64 survived.

This gives a probability of extinction of 0,36000 (0,04800 SE),
  or a probability of success of          0,64000 (0,04800 SE).

36 simulations went extinct at least once.

Of those going extinct,
    mean time to first extinction was 81,83 years (2,08 SE, 12,47 SD).

Means across all populations (extant and extinct) ...
Mean final population was 25,27 (2,96 SE; 29,63 SD).
   Age 0       1       2   Adults    Total
    0,00    1,58    0,85    8,50     10,93 Males
    0,00    1,94           12,40     14,34 Females

Means across extant populations only ...
Mean final N for extant populations was 39,28 (3,59 SE; 28,72 SD).
   Age 0       1       2   Adults    Total
    0,00    2,47    1,33   13,28     17,08 Males
    0,00    3,03           19,38     22,41 Females

During 300 simulation-years of harvest and/or supplementation
  mean growth rate (r) was 0,4362 (0,0133 SE, 0,2308 SD)

During 9010 simulation-years without harvest or supplementation
  mean growth rate (r) was -0,0020 (0,0019 SE, 0,1844 SD)

Across all years, prior to carrying capacity truncation,
  mean growth rate (r) was 0,0121 (0,0021 SE, 0,2015 SD)

Final expected heterozygosity was     0,7211 (0,0123 SE; 0,0988 SD)
Final observed heterozygosity was     0,7845 (0,0154 SE; 0,1233 SD)
Final number of alleles was           6,53 (0,28 SE; 2,23 SD)
Final number of mt haplotypes was     3,05 (0,16 SE; 1,25 SD)
Final lethal alleles / diploid was    1,776 (0,090 SE; 0,724 SD)
Mean Ne calculated from loss of heterozygosity in extant populations: 22,32
*************************************************************************
