# Supplementary material for: Reintroducing Guanaco in the Upper Belt of Central Argentina: Using Population Viability Analysis to Evaluate Extinction Risk and Management Priorities
Source: PLoS One. 2016 Oct 14;11(10):e0164806. doi: 10.1371/journal.pone.0164806 (PMC5065184; doi:10.1371/journal.pone.0164806)
Supplement: S3 Table — (TXT) [file pone.0164806.s003.txt]

Results from VORTEX 10.1.0.0
Project: Reintroduced guanaco population in QCNP
Scenario: Optimistic supplementation

Population 1: Population1

Year 0
     N[Extinct] =    0, P[E] =  0,000
     N[Surviving] =  100, P[S] =  1,000
     Mean size (all populations) = 24,00 (0,00 SE; 0,00 SD)
  Means across extant populations only:
     Population size =          24,00 (0,00 SE; 0,00 SD)
     Expected heterozygosity =  0,9792 (0,0000 SE; 0,0000 SD)
     Observed heterozygosity =  1,0000 (0,0000 SE; 0,0000 SD)
     Number of extant alleles = 48,00 (0,00 SE; 0,00 SD)
     Number of mt haplotypes =  24,00 (0,00 SE; 0,00 SD)
     Lethal alleles / diploid = 3,18 (0,03 SE; 0,31 SD)

Year 1
     N[Extinct] =    0, P[E] =  0,000
     N[Surviving] =  100, P[S] =  1,000
     Mean size (all populations) = 68,97 (0,59 SE; 5,85 SD)
  Means across extant populations only:
     Population size =          68,97 (0,59 SE; 5,85 SD)
     Expected heterozygosity =  0,9909 (0,0001 SE; 0,0015 SD)
     Observed heterozygosity =  1,0000 (0,0000 SE; 0,0000 SD)
     Number of extant alleles = 127,38 (0,48 SE; 4,82 SD)
     Number of mt haplotypes =  63,75 (0,24 SE; 2,38 SD)
     Lethal alleles / diploid = 3,19 (0,02 SE; 0,22 SD)

Year 2
     N[Extinct] =    0, P[E] =  0,000
     N[Surviving] =  100, P[S] =  1,000
     Mean size (all populations) = 73,00 (1,31 SE; 13,10 SD)
  Means across extant populations only:
     Population size =          73,00 (1,31 SE; 13,10 SD)
     Expected heterozygosity =  0,9881 (0,0003 SE; 0,0025 SD)
     Observed heterozygosity =  1,0000 (0,0000 SE; 0,0000 SD)
     Number of extant alleles = 114,97 (1,02 SE; 10,20 SD)
     Number of mt haplotypes =  57,64 (0,51 SE; 5,09 SD)
     Lethal alleles / diploid = 3,19 (0,03 SE; 0,27 SD)

Year 3
     N[Extinct] =    0, P[E] =  0,000
     N[Surviving] =  100, P[S] =  1,000
     Mean size (all populations) = 99,10 (0,49 SE; 4,88 SD)
  Means across extant populations only:
     Population size =          99,10 (0,49 SE; 4,88 SD)
     Expected heterozygosity =  0,9917 (0,0002 SE; 0,0018 SD)
     Observed heterozygosity =  1,0000 (0,0000 SE; 0,0000 SD)
     Number of extant alleles = 163,67 (1,30 SE; 13,04 SD)
     Number of mt haplotypes =  82,42 (0,64 SE; 6,40 SD)
     Lethal alleles / diploid = 3,15 (0,02 SE; 0,22 SD)

Year 4
     N[Extinct] =    0, P[E] =  0,000
     N[Surviving] =  100, P[S] =  1,000
     Mean size (all populations) = 94,24 (1,09 SE; 10,87 SD)
  Means across extant populations only:
     Population size =          94,24 (1,09 SE; 10,87 SD)
     Expected heterozygosity =  0,9896 (0,0002 SE; 0,0024 SD)
     Observed heterozygosity =  1,0000 (0,0000 SE; 0,0000 SD)
     Number of extant alleles = 138,78 (1,48 SE; 14,77 SD)
     Number of mt haplotypes =  69,82 (0,75 SE; 7,47 SD)
     Lethal alleles / diploid = 3,16 (0,02 SE; 0,24 SD)

Year 5
     N[Extinct] =    0, P[E] =  0,000
     N[Surviving] =  100, P[S] =  1,000
     Mean size (all populations) = 100,41 (0,55 SE; 5,54 SD)
  Means across extant populations only:
     Population size =          100,41 (0,55 SE; 5,54 SD)
     Expected heterozygosity =  0,9915 (0,0002 SE; 0,0021 SD)
     Observed heterozygosity =  0,9997 (0,0002 SE; 0,0022 SD)
     Number of extant alleles = 161,38 (1,33 SE; 13,30 SD)
     Number of mt haplotypes =  81,48 (0,66 SE; 6,59 SD)
     Lethal alleles / diploid = 3,14 (0,02 SE; 0,20 SD)

Year 6
     N[Extinct] =    0, P[E] =  0,000
     N[Surviving] =  100, P[S] =  1,000
     Mean size (all populations) = 94,09 (0,98 SE; 9,79 SD)
  Means across extant populations only:
     Population size =          94,09 (0,98 SE; 9,79 SD)
     Expected heterozygosity =  0,9893 (0,0003 SE; 0,0025 SD)
     Observed heterozygosity =  0,9995 (0,0003 SE; 0,0027 SD)
     Number of extant alleles = 135,52 (1,47 SE; 14,67 SD)
     Number of mt haplotypes =  68,67 (0,74 SE; 7,36 SD)
     Lethal alleles / diploid = 3,14 (0,02 SE; 0,24 SD)

Year 7
     N[Extinct] =    0, P[E] =  0,000
     N[Surviving] =  100, P[S] =  1,000
     Mean size (all populations) = 100,96 (0,52 SE; 5,23 SD)
  Means across extant populations only:
     Population size =          100,96 (0,52 SE; 5,23 SD)
     Expected heterozygosity =  0,9912 (0,0002 SE; 0,0020 SD)
     Observed heterozygosity =  0,9995 (0,0003 SE; 0,0027 SD)
     Number of extant alleles = 159,29 (1,56 SE; 15,63 SD)
     Number of mt haplotypes =  80,65 (0,74 SE; 7,45 SD)
     Lethal alleles / diploid = 3,13 (0,02 SE; 0,20 SD)

Year 8
     N[Extinct] =    0, P[E] =  0,000
     N[Surviving] =  100, P[S] =  1,000
     Mean size (all populations) = 94,30 (1,02 SE; 10,24 SD)
  Means across extant populations only:
     Population size =          94,30 (1,02 SE; 10,24 SD)
     Expected heterozygosity =  0,9885 (0,0003 SE; 0,0032 SD)
     Observed heterozygosity =  0,9993 (0,0004 SE; 0,0035 SD)
     Number of extant alleles = 133,32 (1,53 SE; 15,32 SD)
     Number of mt haplotypes =  67,83 (0,76 SE; 7,60 SD)
     Lethal alleles / diploid = 3,14 (0,02 SE; 0,23 SD)

Year 9
     N[Extinct] =    0, P[E] =  0,000
     N[Surviving] =  100, P[S] =  1,000
     Mean size (all populations) = 99,36 (0,57 SE; 5,73 SD)
  Means across extant populations only:
     Population size =          99,36 (0,57 SE; 5,73 SD)
     Expected heterozygosity =  0,9909 (0,0002 SE; 0,0022 SD)
     Observed heterozygosity =  0,9997 (0,0002 SE; 0,0021 SD)
     Number of extant alleles = 156,31 (1,57 SE; 15,75 SD)
     Number of mt haplotypes =  79,64 (0,76 SE; 7,63 SD)
     Lethal alleles / diploid = 3,12 (0,02 SE; 0,20 SD)

Year 10
     N[Extinct] =    0, P[E] =  0,000
     N[Surviving] =  100, P[S] =  1,000
     Mean size (all populations) = 95,63 (0,85 SE; 8,49 SD)
  Means across extant populations only:
     Population size =          95,63 (0,85 SE; 8,49 SD)
     Expected heterozygosity =  0,9883 (0,0004 SE; 0,0038 SD)
     Observed heterozygosity =  0,9994 (0,0003 SE; 0,0035 SD)
     Number of extant alleles = 133,42 (1,55 SE; 15,49 SD)
     Number of mt haplotypes =  68,30 (0,77 SE; 7,71 SD)
     Lethal alleles / diploid = 3,12 (0,02 SE; 0,22 SD)

Year 11
     N[Extinct] =    0, P[E] =  0,000
     N[Surviving] =  100, P[S] =  1,000
     Mean size (all populations) = 99,87 (0,59 SE; 5,90 SD)
  Means across extant populations only:
     Population size =          99,87 (0,59 SE; 5,90 SD)
     Expected heterozygosity =  0,9906 (0,0002 SE; 0,0023 SD)
     Observed heterozygosity =  0,9996 (0,0002 SE; 0,0024 SD)
     Number of extant alleles = 153,72 (1,44 SE; 14,42 SD)
     Number of mt haplotypes =  78,38 (0,71 SE; 7,12 SD)
     Lethal alleles / diploid = 3,11 (0,02 SE; 0,18 SD)

Year 12
     N[Extinct] =    0, P[E] =  0,000
     N[Surviving] =  100, P[S] =  1,000
     Mean size (all populations) = 95,32 (0,77 SE; 7,67 SD)
  Means across extant populations only:
     Population size =          95,32 (0,77 SE; 7,67 SD)
     Expected heterozygosity =  0,9879 (0,0003 SE; 0,0030 SD)
     Observed heterozygosity =  0,9992 (0,0004 SE; 0,0038 SD)
     Number of extant alleles = 130,11 (1,48 SE; 14,75 SD)
     Number of mt haplotypes =  66,52 (0,75 SE; 7,48 SD)
     Lethal alleles / diploid = 3,11 (0,02 SE; 0,23 SD)

Year 13
     N[Extinct] =    0, P[E] =  0,000
     N[Surviving] =  100, P[S] =  1,000
     Mean size (all populations) = 100,20 (0,60 SE; 5,98 SD)
  Means across extant populations only:
     Population size =          100,20 (0,60 SE; 5,98 SD)
     Expected heterozygosity =  0,9904 (0,0003 SE; 0,0029 SD)
     Observed heterozygosity =  0,9994 (0,0003 SE; 0,0027 SD)
     Number of extant alleles = 153,69 (1,46 SE; 14,57 SD)
     Number of mt haplotypes =  78,23 (0,74 SE; 7,44 SD)
     Lethal alleles / diploid = 3,13 (0,02 SE; 0,20 SD)

Year 14
     N[Extinct] =    0, P[E] =  0,000
     N[Surviving] =  100, P[S] =  1,000
     Mean size (all populations) = 95,31 (1,03 SE; 10,29 SD)
  Means across extant populations only:
     Population size =          95,31 (1,03 SE; 10,29 SD)
     Expected heterozygosity =  0,9879 (0,0003 SE; 0,0032 SD)
     Observed heterozygosity =  0,9989 (0,0004 SE; 0,0039 SD)
     Number of extant alleles = 129,00 (1,50 SE; 15,00 SD)
     Number of mt haplotypes =  65,78 (0,76 SE; 7,58 SD)
     Lethal alleles / diploid = 3,13 (0,02 SE; 0,23 SD)

Year 15
     N[Extinct] =    0, P[E] =  0,000
     N[Surviving] =  100, P[S] =  1,000
     Mean size (all populations) = 99,61 (0,53 SE; 5,25 SD)
  Means across extant populations only:
     Population size =          99,61 (0,53 SE; 5,25 SD)
     Expected heterozygosity =  0,9904 (0,0002 SE; 0,0022 SD)
     Observed heterozygosity =  0,9989 (0,0003 SE; 0,0032 SD)
     Number of extant alleles = 152,21 (1,54 SE; 15,44 SD)
     Number of mt haplotypes =  77,41 (0,74 SE; 7,40 SD)
     Lethal alleles / diploid = 3,13 (0,02 SE; 0,20 SD)

Year 16
     N[Extinct] =    0, P[E] =  0,000
     N[Surviving] =  100, P[S] =  1,000
     Mean size (all populations) = 94,19 (0,92 SE; 9,20 SD)
  Means across extant populations only:
     Population size =          94,19 (0,92 SE; 9,20 SD)
     Expected heterozygosity =  0,9882 (0,0003 SE; 0,0025 SD)
     Observed heterozygosity =  0,9990 (0,0003 SE; 0,0032 SD)
     Number of extant alleles = 129,03 (1,51 SE; 15,07 SD)
     Number of mt haplotypes =  65,89 (0,76 SE; 7,60 SD)
     Lethal alleles / diploid = 3,13 (0,02 SE; 0,22 SD)

Year 17
     N[Extinct] =    0, P[E] =  0,000
     N[Surviving] =  100, P[S] =  1,000
     Mean size (all populations) = 100,03 (0,53 SE; 5,30 SD)
  Means across extant populations only:
     Population size =          100,03 (0,53 SE; 5,30 SD)
     Expected heterozygosity =  0,9906 (0,0003 SE; 0,0025 SD)
     Observed heterozygosity =  0,9992 (0,0003 SE; 0,0029 SD)
     Number of extant alleles = 154,48 (1,49 SE; 14,88 SD)
     Number of mt haplotypes =  78,39 (0,73 SE; 7,34 SD)
     Lethal alleles / diploid = 3,10 (0,02 SE; 0,19 SD)

Year 18
     N[Extinct] =    0, P[E] =  0,000
     N[Surviving] =  100, P[S] =  1,000
     Mean size (all populations) = 95,52 (0,87 SE; 8,73 SD)
  Means across extant populations only:
     Population size =          95,52 (0,87 SE; 8,73 SD)
     Expected heterozygosity =  0,9882 (0,0003 SE; 0,0029 SD)
     Observed heterozygosity =  0,9991 (0,0003 SE; 0,0030 SD)
     Number of extant alleles = 131,75 (1,48 SE; 14,76 SD)
     Number of mt haplotypes =  67,23 (0,75 SE; 7,50 SD)
     Lethal alleles / diploid = 3,12 (0,02 SE; 0,22 SD)

Year 19
     N[Extinct] =    0, P[E] =  0,000
     N[Surviving] =  100, P[S] =  1,000
     Mean size (all populations) = 100,15 (0,57 SE; 5,69 SD)
  Means across extant populations only:
     Population size =          100,15 (0,57 SE; 5,69 SD)
     Expected heterozygosity =  0,9907 (0,0002 SE; 0,0023 SD)
     Observed heterozygosity =  0,9994 (0,0002 SE; 0,0023 SD)
     Number of extant alleles = 156,14 (1,46 SE; 14,61 SD)
     Number of mt haplotypes =  79,53 (0,71 SE; 7,10 SD)
     Lethal alleles / diploid = 3,12 (0,02 SE; 0,20 SD)

Year 20
     N[Extinct] =    0, P[E] =  0,000
     N[Surviving] =  100, P[S] =  1,000
     Mean size (all populations) = 95,53 (0,92 SE; 9,17 SD)
  Means across extant populations only:
     Population size =          95,53 (0,92 SE; 9,17 SD)
     Expected heterozygosity =  0,9882 (0,0003 SE; 0,0031 SD)
     Observed heterozygosity =  0,9995 (0,0002 SE; 0,0022 SD)
     Number of extant alleles = 131,11 (1,62 SE; 16,19 SD)
     Number of mt haplotypes =  67,18 (0,78 SE; 7,77 SD)
     Lethal alleles / diploid = 3,12 (0,02 SE; 0,25 SD)

Year 21
     N[Extinct] =    0, P[E] =  0,000
     N[Surviving] =  100, P[S] =  1,000
     Mean size (all populations) = 100,36 (0,51 SE; 5,08 SD)
  Means across extant populations only:
     Population size =          100,36 (0,51 SE; 5,08 SD)
     Expected heterozygosity =  0,9909 (0,0002 SE; 0,0025 SD)
     Observed heterozygosity =  0,9996 (0,0002 SE; 0,0019 SD)
     Number of extant alleles = 156,02 (1,42 SE; 14,22 SD)
     Number of mt haplotypes =  79,41 (0,72 SE; 7,23 SD)
     Lethal alleles / diploid = 3,11 (0,02 SE; 0,21 SD)

Year 22
     N[Extinct] =    0, P[E] =  0,000
     N[Surviving] =  100, P[S] =  1,000
     Mean size (all populations) = 94,77 (0,98 SE; 9,75 SD)
  Means across extant populations only:
     Population size =          94,77 (0,98 SE; 9,75 SD)
     Expected heterozygosity =  0,9881 (0,0003 SE; 0,0034 SD)
     Observed heterozygosity =  0,9994 (0,0002 SE; 0,0024 SD)
     Number of extant alleles = 130,01 (1,46 SE; 14,58 SD)
     Number of mt haplotypes =  66,59 (0,74 SE; 7,36 SD)
     Lethal alleles / diploid = 3,11 (0,02 SE; 0,25 SD)

Year 23
     N[Extinct] =    0, P[E] =  0,000
     N[Surviving] =  100, P[S] =  1,000
     Mean size (all populations) = 100,25 (0,54 SE; 5,39 SD)
  Means across extant populations only:
     Population size =          100,25 (0,54 SE; 5,39 SD)
     Expected heterozygosity =  0,9907 (0,0002 SE; 0,0020 SD)
     Observed heterozygosity =  0,9995 (0,0002 SE; 0,0022 SD)
     Number of extant alleles = 154,45 (1,41 SE; 14,09 SD)
     Number of mt haplotypes =  78,55 (0,70 SE; 6,97 SD)
     Lethal alleles / diploid = 3,15 (0,02 SE; 0,21 SD)

Year 24
     N[Extinct] =    0, P[E] =  0,000
     N[Surviving] =  100, P[S] =  1,000
     Mean size (all populations) = 94,36 (1,03 SE; 10,34 SD)
  Means across extant populations only:
     Population size =          94,36 (1,03 SE; 10,34 SD)
     Expected heterozygosity =  0,9884 (0,0003 SE; 0,0028 SD)
     Observed heterozygosity =  0,9992 (0,0004 SE; 0,0038 SD)
     Number of extant alleles = 130,96 (1,44 SE; 14,38 SD)
     Number of mt haplotypes =  66,70 (0,72 SE; 7,21 SD)
     Lethal alleles / diploid = 3,16 (0,02 SE; 0,24 SD)

Year 25
     N[Extinct] =    0, P[E] =  0,000
     N[Surviving] =  100, P[S] =  1,000
     Mean size (all populations) = 91,61 (1,22 SE; 12,25 SD)
  Means across extant populations only:
     Population size =          91,61 (1,22 SE; 12,25 SD)
     Expected heterozygosity =  0,9862 (0,0004 SE; 0,0035 SD)
     Observed heterozygosity =  0,9989 (0,0005 SE; 0,0047 SD)
     Number of extant alleles = 115,16 (1,53 SE; 15,28 SD)
     Number of mt haplotypes =  58,82 (0,77 SE; 7,68 SD)
     Lethal alleles / diploid = 3,17 (0,03 SE; 0,26 SD)

Year 26
     N[Extinct] =    0, P[E] =  0,000
     N[Surviving] =  100, P[S] =  1,000
     Mean size (all populations) = 90,23 (1,33 SE; 13,28 SD)
  Means across extant populations only:
     Population size =          90,23 (1,33 SE; 13,28 SD)
     Expected heterozygosity =  0,9841 (0,0004 SE; 0,0043 SD)
     Observed heterozygosity =  0,9989 (0,0004 SE; 0,0039 SD)
     Number of extant alleles = 103,19 (1,52 SE; 15,23 SD)
     Number of mt haplotypes =  53,18 (0,76 SE; 7,60 SD)
     Lethal alleles / diploid = 3,17 (0,03 SE; 0,27 SD)

Year 27
     N[Extinct] =    0, P[E] =  0,000
     N[Surviving] =  100, P[S] =  1,000
     Mean size (all populations) = 88,76 (1,44 SE; 14,43 SD)
  Means across extant populations only:
     Population size =          88,76 (1,44 SE; 14,43 SD)
     Expected heterozygosity =  0,9825 (0,0005 SE; 0,0051 SD)
     Observed heterozygosity =  0,9985 (0,0005 SE; 0,0051 SD)
     Number of extant alleles = 94,05 (1,46 SE; 14,55 SD)
     Number of mt haplotypes =  48,34 (0,75 SE; 7,47 SD)
     Lethal alleles / diploid = 3,14 (0,03 SE; 0,29 SD)

Year 28
     N[Extinct] =    0, P[E] =  0,000
     N[Surviving] =  100, P[S] =  1,000
     Mean size (all populations) = 88,16 (1,52 SE; 15,18 SD)
  Means across extant populations only:
     Population size =          88,16 (1,52 SE; 15,18 SD)
     Expected heterozygosity =  0,9806 (0,0006 SE; 0,0061 SD)
     Observed heterozygosity =  0,9988 (0,0005 SE; 0,0052 SD)
     Number of extant alleles = 87,01 (1,44 SE; 14,36 SD)
     Number of mt haplotypes =  44,52 (0,73 SE; 7,32 SD)
     Lethal alleles / diploid = 3,14 (0,03 SE; 0,31 SD)

Year 29
     N[Extinct] =    0, P[E] =  0,000
     N[Surviving] =  100, P[S] =  1,000
     Mean size (all populations) = 87,47 (1,65 SE; 16,50 SD)
  Means across extant populations only:
     Population size =          87,47 (1,65 SE; 16,50 SD)
     Expected heterozygosity =  0,9784 (0,0006 SE; 0,0058 SD)
     Observed heterozygosity =  0,9976 (0,0006 SE; 0,0060 SD)
     Number of extant alleles = 80,37 (1,29 SE; 12,88 SD)
     Number of mt haplotypes =  41,14 (0,68 SE; 6,76 SD)
     Lethal alleles / diploid = 3,15 (0,03 SE; 0,33 SD)

Year 30
     N[Extinct] =    0, P[E] =  0,000
     N[Surviving] =  100, P[S] =  1,000
     Mean size (all populations) = 86,19 (1,69 SE; 16,95 SD)
  Means across extant populations only:
     Population size =          86,19 (1,69 SE; 16,95 SD)
     Expected heterozygosity =  0,9764 (0,0006 SE; 0,0061 SD)
     Observed heterozygosity =  0,9978 (0,0006 SE; 0,0059 SD)
     Number of extant alleles = 74,30 (1,20 SE; 11,95 SD)
     Number of mt haplotypes =  37,92 (0,62 SE; 6,21 SD)
     Lethal alleles / diploid = 3,16 (0,04 SE; 0,36 SD)

Year 31
     N[Extinct] =    0, P[E] =  0,000
     N[Surviving] =  100, P[S] =  1,000
     Mean size (all populations) = 85,67 (1,70 SE; 16,99 SD)
  Means across extant populations only:
     Population size =          85,67 (1,70 SE; 16,99 SD)
     Expected heterozygosity =  0,9740 (0,0008 SE; 0,0078 SD)
     Observed heterozygosity =  0,9962 (0,0008 SE; 0,0078 SD)
     Number of extant alleles = 69,21 (1,09 SE; 10,88 SD)
     Number of mt haplotypes =  35,38 (0,55 SE; 5,50 SD)
     Lethal alleles / diploid = 3,15 (0,04 SE; 0,38 SD)

Year 32
     N[Extinct] =    0, P[E] =  0,000
     N[Surviving] =  100, P[S] =  1,000
     Mean size (all populations) = 85,96 (1,66 SE; 16,62 SD)
  Means across extant populations only:
     Population size =          85,96 (1,66 SE; 16,62 SD)
     Expected heterozygosity =  0,9721 (0,0007 SE; 0,0067 SD)
     Observed heterozygosity =  0,9951 (0,0008 SE; 0,0085 SD)
     Number of extant alleles = 64,59 (0,99 SE; 9,92 SD)
     Number of mt haplotypes =  32,93 (0,48 SE; 4,83 SD)
     Lethal alleles / diploid = 3,15 (0,04 SE; 0,38 SD)

Year 33
     N[Extinct] =    0, P[E] =  0,000
     N[Surviving] =  100, P[S] =  1,000
     Mean size (all populations) = 84,62 (1,74 SE; 17,37 SD)
  Means across extant populations only:
     Population size =          84,62 (1,74 SE; 17,37 SD)
     Expected heterozygosity =  0,9703 (0,0007 SE; 0,0067 SD)
     Observed heterozygosity =  0,9944 (0,0009 SE; 0,0094 SD)
     Number of extant alleles = 60,90 (0,97 SE; 9,70 SD)
     Number of mt haplotypes =  30,83 (0,47 SE; 4,70 SD)
     Lethal alleles / diploid = 3,14 (0,04 SE; 0,39 SD)

Year 34
     N[Extinct] =    0, P[E] =  0,000
     N[Surviving] =  100, P[S] =  1,000
     Mean size (all populations) = 82,85 (1,83 SE; 18,30 SD)
  Means across extant populations only:
     Population size =          82,85 (1,83 SE; 18,30 SD)
     Expected heterozygosity =  0,9684 (0,0008 SE; 0,0076 SD)
     Observed heterozygosity =  0,9935 (0,0009 SE; 0,0094 SD)
     Number of extant alleles = 57,42 (0,95 SE; 9,52 SD)
     Number of mt haplotypes =  29,04 (0,45 SE; 4,52 SD)
     Lethal alleles / diploid = 3,14 (0,04 SE; 0,41 SD)

Year 35
     N[Extinct] =    0, P[E] =  0,000
     N[Surviving] =  100, P[S] =  1,000
     Mean size (all populations) = 82,77 (1,86 SE; 18,63 SD)
  Means across extant populations only:
     Population size =          82,77 (1,86 SE; 18,63 SD)
     Expected heterozygosity =  0,9662 (0,0008 SE; 0,0084 SD)
     Observed heterozygosity =  0,9923 (0,0011 SE; 0,0107 SD)
     Number of extant alleles = 54,17 (0,88 SE; 8,75 SD)
     Number of mt haplotypes =  27,31 (0,42 SE; 4,19 SD)
     Lethal alleles / diploid = 3,14 (0,04 SE; 0,41 SD)

Year 36
     N[Extinct] =    0, P[E] =  0,000
     N[Surviving] =  100, P[S] =  1,000
     Mean size (all populations) = 82,37 (1,97 SE; 19,74 SD)
  Means across extant populations only:
     Population size =          82,37 (1,97 SE; 19,74 SD)
     Expected heterozygosity =  0,9643 (0,0008 SE; 0,0084 SD)
     Observed heterozygosity =  0,9900 (0,0011 SE; 0,0111 SD)
     Number of extant alleles = 51,06 (0,82 SE; 8,22 SD)
     Number of mt haplotypes =  25,88 (0,41 SE; 4,11 SD)
     Lethal alleles / diploid = 3,13 (0,04 SE; 0,41 SD)

Year 37
     N[Extinct] =    0, P[E] =  0,000
     N[Surviving] =  100, P[S] =  1,000
     Mean size (all populations) = 80,55 (1,99 SE; 19,94 SD)
  Means across extant populations only:
     Population size =          80,55 (1,99 SE; 19,94 SD)
     Expected heterozygosity =  0,9616 (0,0010 SE; 0,0096 SD)
     Observed heterozygosity =  0,9895 (0,0013 SE; 0,0127 SD)
     Number of extant alleles = 47,91 (0,79 SE; 7,89 SD)
     Number of mt haplotypes =  23,96 (0,40 SE; 3,96 SD)
     Lethal alleles / diploid = 3,12 (0,04 SE; 0,43 SD)

Year 38
     N[Extinct] =    0, P[E] =  0,000
     N[Surviving] =  100, P[S] =  1,000
     Mean size (all populations) = 81,18 (1,92 SE; 19,22 SD)
  Means across extant populations only:
     Population size =          81,18 (1,92 SE; 19,22 SD)
     Expected heterozygosity =  0,9589 (0,0012 SE; 0,0115 SD)
     Observed heterozygosity =  0,9869 (0,0015 SE; 0,0147 SD)
     Number of extant alleles = 45,71 (0,77 SE; 7,72 SD)
     Number of mt haplotypes =  22,83 (0,36 SE; 3,63 SD)
     Lethal alleles / diploid = 3,12 (0,04 SE; 0,43 SD)

Year 39
     N[Extinct] =    0, P[E] =  0,000
     N[Surviving] =  100, P[S] =  1,000
     Mean size (all populations) = 80,95 (2,09 SE; 20,94 SD)
  Means across extant populations only:
     Population size =          80,95 (2,09 SE; 20,94 SD)
     Expected heterozygosity =  0,9567 (0,0012 SE; 0,0118 SD)
     Observed heterozygosity =  0,9837 (0,0017 SE; 0,0168 SD)
     Number of extant alleles = 43,31 (0,78 SE; 7,79 SD)
     Number of mt haplotypes =  21,51 (0,36 SE; 3,64 SD)
     Lethal alleles / diploid = 3,11 (0,04 SE; 0,43 SD)

Year 40
     N[Extinct] =    0, P[E] =  0,000
     N[Surviving] =  100, P[S] =  1,000
     Mean size (all populations) = 80,44 (2,11 SE; 21,11 SD)
  Means across extant populations only:
     Population size =          80,44 (2,11 SE; 21,11 SD)
     Expected heterozygosity =  0,9533 (0,0014 SE; 0,0136 SD)
     Observed heterozygosity =  0,9821 (0,0020 SE; 0,0200 SD)
     Number of extant alleles = 40,89 (0,78 SE; 7,75 SD)
     Number of mt haplotypes =  20,52 (0,36 SE; 3,62 SD)
     Lethal alleles / diploid = 3,13 (0,05 SE; 0,46 SD)

Year 41
     N[Extinct] =    0, P[E] =  0,000
     N[Surviving] =  100, P[S] =  1,000
     Mean size (all populations) = 78,61 (2,20 SE; 22,04 SD)
  Means across extant populations only:
     Population size =          78,61 (2,20 SE; 22,04 SD)
     Expected heterozygosity =  0,9490 (0,0021 SE; 0,0208 SD)
     Observed heterozygosity =  0,9776 (0,0025 SE; 0,0249 SD)
     Number of extant alleles = 38,48 (0,76 SE; 7,58 SD)
     Number of mt haplotypes =  18,94 (0,37 SE; 3,70 SD)
     Lethal alleles / diploid = 3,10 (0,05 SE; 0,46 SD)

Year 42
     N[Extinct] =    0, P[E] =  0,000
     N[Surviving] =  100, P[S] =  1,000
     Mean size (all populations) = 75,66 (2,26 SE; 22,62 SD)
  Means across extant populations only:
     Population size =          75,66 (2,26 SE; 22,62 SD)
     Expected heterozygosity =  0,9459 (0,0024 SE; 0,0242 SD)
     Observed heterozygosity =  0,9736 (0,0026 SE; 0,0264 SD)
     Number of extant alleles = 35,77 (0,69 SE; 6,94 SD)
     Number of mt haplotypes =  17,90 (0,35 SE; 3,52 SD)
     Lethal alleles / diploid = 3,10 (0,05 SE; 0,46 SD)

Year 43
     N[Extinct] =    0, P[E] =  0,000
     N[Surviving] =  100, P[S] =  1,000
     Mean size (all populations) = 74,56 (2,35 SE; 23,53 SD)
  Means across extant populations only:
     Population size =          74,56 (2,35 SE; 23,53 SD)
     Expected heterozygosity =  0,9431 (0,0024 SE; 0,0243 SD)
     Observed heterozygosity =  0,9721 (0,0027 SE; 0,0267 SD)
     Number of extant alleles = 33,88 (0,67 SE; 6,72 SD)
     Number of mt haplotypes =  16,89 (0,35 SE; 3,50 SD)
     Lethal alleles / diploid = 3,06 (0,05 SE; 0,46 SD)

Year 44
     N[Extinct] =    0, P[E] =  0,000
     N[Surviving] =  100, P[S] =  1,000
     Mean size (all populations) = 75,77 (2,48 SE; 24,85 SD)
  Means across extant populations only:
     Population size =          75,77 (2,48 SE; 24,85 SD)
     Expected heterozygosity =  0,9401 (0,0027 SE; 0,0267 SD)
     Observed heterozygosity =  0,9700 (0,0031 SE; 0,0308 SD)
     Number of extant alleles = 32,64 (0,67 SE; 6,72 SD)
     Number of mt haplotypes =  16,21 (0,36 SE; 3,56 SD)
     Lethal alleles / diploid = 3,06 (0,05 SE; 0,48 SD)

Year 45
     N[Extinct] =    0, P[E] =  0,000
     N[Surviving] =  100, P[S] =  1,000
     Mean size (all populations) = 75,35 (2,42 SE; 24,19 SD)
  Means across extant populations only:
     Population size =          75,35 (2,42 SE; 24,19 SD)
     Expected heterozygosity =  0,9374 (0,0028 SE; 0,0279 SD)
     Observed heterozygosity =  0,9671 (0,0031 SE; 0,0313 SD)
     Number of extant alleles = 31,42 (0,65 SE; 6,51 SD)
     Number of mt haplotypes =  15,47 (0,34 SE; 3,42 SD)
     Lethal alleles / diploid = 3,04 (0,05 SE; 0,48 SD)

Year 46
     N[Extinct] =    0, P[E] =  0,000
     N[Surviving] =  100, P[S] =  1,000
     Mean size (all populations) = 75,38 (2,52 SE; 25,16 SD)
  Means across extant populations only:
     Population size =          75,38 (2,52 SE; 25,16 SD)
     Expected heterozygosity =  0,9343 (0,0030 SE; 0,0296 SD)
     Observed heterozygosity =  0,9650 (0,0034 SE; 0,0340 SD)
     Number of extant alleles = 30,15 (0,66 SE; 6,56 SD)
     Number of mt haplotypes =  14,76 (0,34 SE; 3,36 SD)
     Lethal alleles / diploid = 3,05 (0,05 SE; 0,48 SD)

Year 47
     N[Extinct] =    0, P[E] =  0,000
     N[Surviving] =  100, P[S] =  1,000
     Mean size (all populations) = 73,03 (2,57 SE; 25,72 SD)
  Means across extant populations only:
     Population size =          73,03 (2,57 SE; 25,72 SD)
     Expected heterozygosity =  0,9312 (0,0032 SE; 0,0318 SD)
     Observed heterozygosity =  0,9644 (0,0031 SE; 0,0314 SD)
     Number of extant alleles = 28,87 (0,65 SE; 6,46 SD)
     Number of mt haplotypes =  14,10 (0,33 SE; 3,33 SD)
     Lethal alleles / diploid = 3,03 (0,05 SE; 0,50 SD)

Year 48
     N[Extinct] =    0, P[E] =  0,000
     N[Surviving] =  100, P[S] =  1,000
     Mean size (all populations) = 74,08 (2,63 SE; 26,28 SD)
  Means across extant populations only:
     Population size =          74,08 (2,63 SE; 26,28 SD)
     Expected heterozygosity =  0,9281 (0,0038 SE; 0,0375 SD)
     Observed heterozygosity =  0,9635 (0,0032 SE; 0,0323 SD)
     Number of extant alleles = 27,93 (0,65 SE; 6,47 SD)
     Number of mt haplotypes =  13,68 (0,32 SE; 3,21 SD)
     Lethal alleles / diploid = 3,02 (0,05 SE; 0,51 SD)

Year 49
     N[Extinct] =    0, P[E] =  0,000
     N[Surviving] =  100, P[S] =  1,000
     Mean size (all populations) = 74,56 (2,63 SE; 26,28 SD)
  Means across extant populations only:
     Population size =          74,56 (2,63 SE; 26,28 SD)
     Expected heterozygosity =  0,9252 (0,0040 SE; 0,0402 SD)
     Observed heterozygosity =  0,9611 (0,0035 SE; 0,0354 SD)
     Number of extant alleles = 27,07 (0,64 SE; 6,44 SD)
     Number of mt haplotypes =  13,17 (0,31 SE; 3,12 SD)
     Lethal alleles / diploid = 2,99 (0,05 SE; 0,52 SD)

Year 50
     N[Extinct] =    0, P[E] =  0,000
     N[Surviving] =  100, P[S] =  1,000
     Mean size (all populations) = 73,05 (2,56 SE; 25,55 SD)
  Means across extant populations only:
     Population size =          73,05 (2,56 SE; 25,55 SD)
     Expected heterozygosity =  0,9233 (0,0039 SE; 0,0395 SD)
     Observed heterozygosity =  0,9571 (0,0046 SE; 0,0457 SD)
     Number of extant alleles = 26,08 (0,62 SE; 6,17 SD)
     Number of mt haplotypes =  12,69 (0,30 SE; 2,99 SD)
     Lethal alleles / diploid = 2,95 (0,05 SE; 0,54 SD)

Year 51
     N[Extinct] =    0, P[E] =  0,000
     N[Surviving] =  100, P[S] =  1,000
     Mean size (all populations) = 72,97 (2,59 SE; 25,87 SD)
  Means across extant populations only:
     Population size =          72,97 (2,59 SE; 25,87 SD)
     Expected heterozygosity =  0,9211 (0,0039 SE; 0,0392 SD)
     Observed heterozygosity =  0,9562 (0,0043 SE; 0,0429 SD)
     Number of extant alleles = 25,21 (0,60 SE; 6,04 SD)
     Number of mt haplotypes =  12,11 (0,28 SE; 2,80 SD)
     Lethal alleles / diploid = 2,95 (0,06 SE; 0,57 SD)

Year 52
     N[Extinct] =    0, P[E] =  0,000
     N[Surviving] =  100, P[S] =  1,000
     Mean size (all populations) = 73,54 (2,58 SE; 25,79 SD)
  Means across extant populations only:
     Population size =          73,54 (2,58 SE; 25,79 SD)
     Expected heterozygosity =  0,9158 (0,0048 SE; 0,0478 SD)
     Observed heterozygosity =  0,9546 (0,0046 SE; 0,0459 SD)
     Number of extant alleles = 24,42 (0,61 SE; 6,14 SD)
     Number of mt haplotypes =  11,61 (0,28 SE; 2,82 SD)
     Lethal alleles / diploid = 2,94 (0,06 SE; 0,57 SD)

Year 53
     N[Extinct] =    1, P[E] =  0,010
     N[Surviving] =  99, P[S] =  0,990
     Mean size (all populations) = 73,07 (2,59 SE; 25,91 SD)
  Means across extant populations only:
     Population size =          73,79 (2,51 SE; 25,02 SD)
     Expected heterozygosity =  0,9152 (0,0048 SE; 0,0480 SD)
     Observed heterozygosity =  0,9523 (0,0048 SE; 0,0479 SD)
     Number of extant alleles = 23,79 (0,57 SE; 5,71 SD)
     Number of mt haplotypes =  11,35 (0,27 SE; 2,65 SD)
     Lethal alleles / diploid = 2,94 (0,06 SE; 0,57 SD)

Year 54
     N[Extinct] =    1, P[E] =  0,010
     N[Surviving] =  99, P[S] =  0,990
     Mean size (all populations) = 70,80 (2,58 SE; 25,84 SD)
  Means across extant populations only:
     Population size =          71,49 (2,51 SE; 25,01 SD)
     Expected heterozygosity =  0,9119 (0,0050 SE; 0,0494 SD)
     Observed heterozygosity =  0,9507 (0,0050 SE; 0,0493 SD)
     Number of extant alleles = 22,87 (0,57 SE; 5,72 SD)
     Number of mt haplotypes =  10,88 (0,27 SE; 2,69 SD)
     Lethal alleles / diploid = 2,93 (0,06 SE; 0,59 SD)

Year 55
     N[Extinct] =    1, P[E] =  0,010
     N[Surviving] =  99, P[S] =  0,990
     Mean size (all populations) = 71,72 (2,63 SE; 26,29 SD)
  Means across extant populations only:
     Population size =          72,42 (2,56 SE; 25,46 SD)
     Expected heterozygosity =  0,9051 (0,0072 SE; 0,0713 SD)
     Observed heterozygosity =  0,9451 (0,0067 SE; 0,0671 SD)
     Number of extant alleles = 22,16 (0,57 SE; 5,67 SD)
     Number of mt haplotypes =  10,52 (0,27 SE; 2,72 SD)
     Lethal alleles / diploid = 2,90 (0,06 SE; 0,59 SD)

Year 56
     N[Extinct] =    3, P[E] =  0,030
     N[Surviving] =  97, P[S] =  0,970
     Mean size (all populations) = 70,31 (2,74 SE; 27,41 SD)
  Means across extant populations only:
     Population size =          72,43 (2,53 SE; 24,96 SD)
     Expected heterozygosity =  0,9104 (0,0045 SE; 0,0439 SD)
     Observed heterozygosity =  0,9501 (0,0052 SE; 0,0511 SD)
     Number of extant alleles = 21,88 (0,51 SE; 5,06 SD)
     Number of mt haplotypes =  10,37 (0,25 SE; 2,43 SD)
     Lethal alleles / diploid = 2,86 (0,06 SE; 0,58 SD)

Year 57
     N[Extinct] =    3, P[E] =  0,030
     N[Surviving] =  97, P[S] =  0,970
     Mean size (all populations) = 70,48 (2,91 SE; 29,12 SD)
  Means across extant populations only:
     Population size =          72,61 (2,73 SE; 26,87 SD)
     Expected heterozygosity =  0,9081 (0,0044 SE; 0,0432 SD)
     Observed heterozygosity =  0,9461 (0,0055 SE; 0,0538 SD)
     Number of extant alleles = 21,34 (0,52 SE; 5,11 SD)
     Number of mt haplotypes =  10,14 (0,25 SE; 2,48 SD)
     Lethal alleles / diploid = 2,86 (0,06 SE; 0,60 SD)

Year 58
     N[Extinct] =    3, P[E] =  0,030
     N[Surviving] =  97, P[S] =  0,970
     Mean size (all populations) = 70,53 (2,96 SE; 29,63 SD)
  Means across extant populations only:
     Population size =          72,66 (2,79 SE; 27,43 SD)
     Expected heterozygosity =  0,9063 (0,0043 SE; 0,0422 SD)
     Observed heterozygosity =  0,9465 (0,0050 SE; 0,0488 SD)
     Number of extant alleles = 20,79 (0,53 SE; 5,17 SD)
     Number of mt haplotypes =  9,89 (0,25 SE; 2,50 SD)
     Lethal alleles / diploid = 2,87 (0,06 SE; 0,61 SD)

Year 59
     N[Extinct] =    3, P[E] =  0,030
     N[Surviving] =  97, P[S] =  0,970
     Mean size (all populations) = 70,13 (3,02 SE; 30,22 SD)
  Means across extant populations only:
     Population size =          72,27 (2,85 SE; 28,07 SD)
     Expected heterozygosity =  0,9050 (0,0039 SE; 0,0384 SD)
     Observed heterozygosity =  0,9449 (0,0048 SE; 0,0476 SD)
     Number of extant alleles = 20,13 (0,52 SE; 5,14 SD)
     Number of mt haplotypes =  9,55 (0,26 SE; 2,52 SD)
     Lethal alleles / diploid = 2,85 (0,06 SE; 0,63 SD)

Year 60
     N[Extinct] =    3, P[E] =  0,030
     N[Surviving] =  97, P[S] =  0,970
     Mean size (all populations) = 67,94 (2,96 SE; 29,64 SD)
  Means across extant populations only:
     Population size =          70,02 (2,80 SE; 27,57 SD)
     Expected heterozygosity =  0,9019 (0,0039 SE; 0,0387 SD)
     Observed heterozygosity =  0,9385 (0,0050 SE; 0,0497 SD)
     Number of extant alleles = 19,36 (0,50 SE; 4,89 SD)
     Number of mt haplotypes =  9,16 (0,25 SE; 2,44 SD)
     Lethal alleles / diploid = 2,83 (0,06 SE; 0,62 SD)

Year 61
     N[Extinct] =    3, P[E] =  0,030
     N[Surviving] =  97, P[S] =  0,970
     Mean size (all populations) = 67,84 (3,03 SE; 30,25 SD)
  Means across extant populations only:
     Population size =          69,92 (2,87 SE; 28,26 SD)
     Expected heterozygosity =  0,8988 (0,0039 SE; 0,0380 SD)
     Observed heterozygosity =  0,9359 (0,0046 SE; 0,0449 SD)
     Number of extant alleles = 18,91 (0,50 SE; 4,94 SD)
     Number of mt haplotypes =  8,93 (0,25 SE; 2,46 SD)
     Lethal alleles / diploid = 2,82 (0,06 SE; 0,63 SD)

Year 62
     N[Extinct] =    3, P[E] =  0,030
     N[Surviving] =  97, P[S] =  0,970
     Mean size (all populations) = 67,07 (3,03 SE; 30,26 SD)
  Means across extant populations only:
     Population size =          68,09 (2,88 SE; 28,39 SD)
     Expected heterozygosity =  0,8943 (0,0043 SE; 0,0422 SD)
     Observed heterozygosity =  0,9350 (0,0048 SE; 0,0476 SD)
     Number of extant alleles = 18,42 (0,50 SE; 4,93 SD)
     Number of mt haplotypes =  8,65 (0,25 SE; 2,50 SD)
     Lethal alleles / diploid = 2,80 (0,07 SE; 0,65 SD)

Year 63
     N[Extinct] =    3, P[E] =  0,030
     N[Surviving] =  97, P[S] =  0,970
     Mean size (all populations) = 66,95 (2,91 SE; 29,10 SD)
  Means across extant populations only:
     Population size =          67,94 (2,76 SE; 27,21 SD)
     Expected heterozygosity =  0,8902 (0,0047 SE; 0,0461 SD)
     Observed heterozygosity =  0,9327 (0,0050 SE; 0,0489 SD)
     Number of extant alleles = 17,85 (0,50 SE; 4,88 SD)
     Number of mt haplotypes =  8,33 (0,24 SE; 2,38 SD)
     Lethal alleles / diploid = 2,79 (0,06 SE; 0,63 SD)

Year 64
     N[Extinct] =    3, P[E] =  0,030
     N[Surviving] =  97, P[S] =  0,970
     Mean size (all populations) = 66,44 (2,88 SE; 28,77 SD)
  Means across extant populations only:
     Population size =          67,38 (2,74 SE; 26,96 SD)
     Expected heterozygosity =  0,8882 (0,0045 SE; 0,0448 SD)
     Observed heterozygosity =  0,9303 (0,0050 SE; 0,0488 SD)
     Number of extant alleles = 17,28 (0,48 SE; 4,76 SD)
     Number of mt haplotypes =  8,14 (0,23 SE; 2,29 SD)
     Lethal alleles / diploid = 2,77 (0,07 SE; 0,64 SD)

Year 65
     N[Extinct] =    3, P[E] =  0,030
     N[Surviving] =  97, P[S] =  0,970
     Mean size (all populations) = 66,14 (2,91 SE; 29,07 SD)
  Means across extant populations only:
     Population size =          67,07 (2,77 SE; 27,31 SD)
     Expected heterozygosity =  0,8842 (0,0048 SE; 0,0477 SD)
     Observed heterozygosity =  0,9252 (0,0057 SE; 0,0560 SD)
     Number of extant alleles = 16,79 (0,47 SE; 4,67 SD)
     Number of mt haplotypes =  7,94 (0,23 SE; 2,29 SD)
     Lethal alleles / diploid = 2,76 (0,07 SE; 0,67 SD)

Year 66
     N[Extinct] =    3, P[E] =  0,030
     N[Surviving] =  97, P[S] =  0,970
     Mean size (all populations) = 64,85 (2,84 SE; 28,40 SD)
  Means across extant populations only:
     Population size =          66,80 (2,69 SE; 26,52 SD)
     Expected heterozygosity =  0,8815 (0,0050 SE; 0,0488 SD)
     Observed heterozygosity =  0,9208 (0,0053 SE; 0,0525 SD)
     Number of extant alleles = 16,46 (0,46 SE; 4,54 SD)
     Number of mt haplotypes =  7,76 (0,23 SE; 2,25 SD)
     Lethal alleles / diploid = 2,75 (0,07 SE; 0,69 SD)

Year 67
     N[Extinct] =    3, P[E] =  0,030
     N[Surviving] =  97, P[S] =  0,970
     Mean size (all populations) = 63,96 (2,87 SE; 28,67 SD)
  Means across extant populations only:
     Population size =          65,80 (2,73 SE; 26,90 SD)
     Expected heterozygosity =  0,8786 (0,0051 SE; 0,0506 SD)
     Observed heterozygosity =  0,9185 (0,0057 SE; 0,0562 SD)
     Number of extant alleles = 15,96 (0,44 SE; 4,30 SD)
     Number of mt haplotypes =  7,59 (0,22 SE; 2,15 SD)
     Lethal alleles / diploid = 2,74 (0,07 SE; 0,70 SD)

Year 68
     N[Extinct] =    3, P[E] =  0,030
     N[Surviving] =  97, P[S] =  0,970
     Mean size (all populations) = 63,75 (2,78 SE; 27,84 SD)
  Means across extant populations only:
     Population size =          65,67 (2,66 SE; 26,16 SD)
     Expected heterozygosity =  0,8751 (0,0055 SE; 0,0540 SD)
     Observed heterozygosity =  0,9181 (0,0060 SE; 0,0588 SD)
     Number of extant alleles = 15,52 (0,43 SE; 4,24 SD)
     Number of mt haplotypes =  7,34 (0,22 SE; 2,15 SD)
     Lethal alleles / diploid = 2,74 (0,07 SE; 0,72 SD)

Year 69
     N[Extinct] =    3, P[E] =  0,030
     N[Surviving] =  97, P[S] =  0,970
     Mean size (all populations) = 63,74 (2,79 SE; 27,91 SD)
  Means across extant populations only:
     Population size =          65,52 (2,68 SE; 26,40 SD)
     Expected heterozygosity =  0,8714 (0,0056 SE; 0,0555 SD)
     Observed heterozygosity =  0,9146 (0,0054 SE; 0,0531 SD)
     Number of extant alleles = 15,25 (0,43 SE; 4,23 SD)
     Number of mt haplotypes =  7,15 (0,22 SE; 2,12 SD)
     Lethal alleles / diploid = 2,72 (0,07 SE; 0,73 SD)

Year 70
     N[Extinct] =    4, P[E] =  0,040
     N[Surviving] =  96, P[S] =  0,960
     Mean size (all populations) = 63,69 (2,83 SE; 28,33 SD)
  Means across extant populations only:
     Population size =          65,01 (2,70 SE; 26,46 SD)
     Expected heterozygosity =  0,8699 (0,0055 SE; 0,0539 SD)
     Observed heterozygosity =  0,9112 (0,0055 SE; 0,0542 SD)
     Number of extant alleles = 14,93 (0,41 SE; 3,98 SD)
     Number of mt haplotypes =  7,04 (0,21 SE; 2,01 SD)
     Lethal alleles / diploid = 2,69 (0,08 SE; 0,74 SD)

Year 71
     N[Extinct] =    4, P[E] =  0,040
     N[Surviving] =  96, P[S] =  0,960
     Mean size (all populations) = 63,26 (2,99 SE; 29,94 SD)
  Means across extant populations only:
     Population size =          64,66 (2,87 SE; 28,09 SD)
     Expected heterozygosity =  0,8666 (0,0055 SE; 0,0538 SD)
     Observed heterozygosity =  0,9084 (0,0055 SE; 0,0539 SD)
     Number of extant alleles = 14,51 (0,41 SE; 3,98 SD)
     Number of mt haplotypes =  6,86 (0,20 SE; 1,97 SD)
     Lethal alleles / diploid = 2,68 (0,07 SE; 0,71 SD)

Year 72
     N[Extinct] =    4, P[E] =  0,040
     N[Surviving] =  96, P[S] =  0,960
     Mean size (all populations) = 62,98 (2,89 SE; 28,94 SD)
  Means across extant populations only:
     Population size =          64,49 (2,77 SE; 27,16 SD)
     Expected heterozygosity =  0,8640 (0,0056 SE; 0,0546 SD)
     Observed heterozygosity =  0,9014 (0,0056 SE; 0,0547 SD)
     Number of extant alleles = 14,15 (0,40 SE; 3,91 SD)
     Number of mt haplotypes =  6,64 (0,20 SE; 1,92 SD)
     Lethal alleles / diploid = 2,67 (0,07 SE; 0,71 SD)

Year 73
     N[Extinct] =    4, P[E] =  0,040
     N[Surviving] =  96, P[S] =  0,960
     Mean size (all populations) = 62,43 (2,85 SE; 28,54 SD)
  Means across extant populations only:
     Population size =          63,72 (2,73 SE; 26,76 SD)
     Expected heterozygosity =  0,8593 (0,0057 SE; 0,0558 SD)
     Observed heterozygosity =  0,9018 (0,0059 SE; 0,0576 SD)
     Number of extant alleles = 13,76 (0,39 SE; 3,84 SD)
     Number of mt haplotypes =  6,43 (0,19 SE; 1,91 SD)
     Lethal alleles / diploid = 2,64 (0,07 SE; 0,72 SD)

Year 74
     N[Extinct] =    4, P[E] =  0,040
     N[Surviving] =  96, P[S] =  0,960
     Mean size (all populations) = 62,07 (2,79 SE; 27,95 SD)
  Means across extant populations only:
     Population size =          63,26 (2,69 SE; 26,32 SD)
     Expected heterozygosity =  0,8566 (0,0059 SE; 0,0580 SD)
     Observed heterozygosity =  0,8932 (0,0066 SE; 0,0643 SD)
     Number of extant alleles = 13,45 (0,38 SE; 3,77 SD)
     Number of mt haplotypes =  6,32 (0,19 SE; 1,84 SD)
     Lethal alleles / diploid = 2,62 (0,07 SE; 0,72 SD)

Year 75
     N[Extinct] =    4, P[E] =  0,040
     N[Surviving] =  96, P[S] =  0,960
     Mean size (all populations) = 61,98 (2,79 SE; 27,89 SD)
  Means across extant populations only:
     Population size =          63,11 (2,69 SE; 26,37 SD)
     Expected heterozygosity =  0,8525 (0,0062 SE; 0,0610 SD)
     Observed heterozygosity =  0,8959 (0,0068 SE; 0,0667 SD)
     Number of extant alleles = 13,06 (0,38 SE; 3,71 SD)
     Number of mt haplotypes =  6,11 (0,20 SE; 1,91 SD)
     Lethal alleles / diploid = 2,62 (0,08 SE; 0,74 SD)

Year 76
     N[Extinct] =    4, P[E] =  0,040
     N[Surviving] =  96, P[S] =  0,960
     Mean size (all populations) = 61,22 (2,93 SE; 29,28 SD)
  Means across extant populations only:
     Population size =          62,77 (2,85 SE; 27,90 SD)
     Expected heterozygosity =  0,8488 (0,0067 SE; 0,0654 SD)
     Observed heterozygosity =  0,8929 (0,0065 SE; 0,0639 SD)
     Number of extant alleles = 12,75 (0,38 SE; 3,76 SD)
     Number of mt haplotypes =  5,92 (0,20 SE; 1,94 SD)
     Lethal alleles / diploid = 2,60 (0,08 SE; 0,75 SD)

Year 77
     N[Extinct] =    4, P[E] =  0,040
     N[Surviving] =  96, P[S] =  0,960
     Mean size (all populations) = 60,64 (2,98 SE; 29,80 SD)
  Means across extant populations only:
     Population size =          62,65 (2,91 SE; 28,47 SD)
     Expected heterozygosity =  0,8409 (0,0082 SE; 0,0806 SD)
     Observed heterozygosity =  0,8890 (0,0077 SE; 0,0757 SD)
     Number of extant alleles = 12,38 (0,39 SE; 3,86 SD)
     Number of mt haplotypes =  5,75 (0,19 SE; 1,89 SD)
     Lethal alleles / diploid = 2,59 (0,08 SE; 0,79 SD)

Year 78
     N[Extinct] =    5, P[E] =  0,050
     N[Surviving] =  95, P[S] =  0,950
     Mean size (all populations) = 59,93 (2,95 SE; 29,53 SD)
  Means across extant populations only:
     Population size =          62,23 (2,87 SE; 27,96 SD)
     Expected heterozygosity =  0,8405 (0,0071 SE; 0,0694 SD)
     Observed heterozygosity =  0,8858 (0,0073 SE; 0,0713 SD)
     Number of extant alleles = 12,15 (0,40 SE; 3,87 SD)
     Number of mt haplotypes =  5,62 (0,19 SE; 1,88 SD)
     Lethal alleles / diploid = 2,55 (0,08 SE; 0,76 SD)

Year 79
     N[Extinct] =    5, P[E] =  0,050
     N[Surviving] =  95, P[S] =  0,950
     Mean size (all populations) = 59,48 (2,97 SE; 29,69 SD)
  Means across extant populations only:
     Population size =          61,45 (2,89 SE; 28,18 SD)
     Expected heterozygosity =  0,8366 (0,0072 SE; 0,0699 SD)
     Observed heterozygosity =  0,8862 (0,0079 SE; 0,0770 SD)
     Number of extant alleles = 11,81 (0,40 SE; 3,91 SD)
     Number of mt haplotypes =  5,38 (0,19 SE; 1,83 SD)
     Lethal alleles / diploid = 2,53 (0,08 SE; 0,77 SD)

Year 80
     N[Extinct] =    6, P[E] =  0,060
     N[Surviving] =  94, P[S] =  0,940
     Mean size (all populations) = 59,09 (2,99 SE; 29,87 SD)
  Means across extant populations only:
     Population size =          60,74 (2,90 SE; 28,16 SD)
     Expected heterozygosity =  0,8321 (0,0075 SE; 0,0727 SD)
     Observed heterozygosity =  0,8825 (0,0094 SE; 0,0909 SD)
     Number of extant alleles = 11,63 (0,40 SE; 3,89 SD)
     Number of mt haplotypes =  5,24 (0,18 SE; 1,77 SD)
     Lethal alleles / diploid = 2,54 (0,08 SE; 0,76 SD)

Year 81
     N[Extinct] =    7, P[E] =  0,070
     N[Surviving] =  93, P[S] =  0,930
     Mean size (all populations) = 58,52 (2,99 SE; 29,91 SD)
  Means across extant populations only:
     Population size =          60,03 (2,90 SE; 28,00 SD)
     Expected heterozygosity =  0,8301 (0,0079 SE; 0,0758 SD)
     Observed heterozygosity =  0,8778 (0,0101 SE; 0,0972 SD)
     Number of extant alleles = 11,47 (0,39 SE; 3,73 SD)
     Number of mt haplotypes =  5,14 (0,18 SE; 1,74 SD)
     Lethal alleles / diploid = 2,52 (0,08 SE; 0,76 SD)

Year 82
     N[Extinct] =    7, P[E] =  0,070
     N[Surviving] =  93, P[S] =  0,930
     Mean size (all populations) = 58,08 (3,04 SE; 30,42 SD)
  Means across extant populations only:
     Population size =          59,83 (2,96 SE; 28,54 SD)
     Expected heterozygosity =  0,8209 (0,0100 SE; 0,0963 SD)
     Observed heterozygosity =  0,8723 (0,0104 SE; 0,1000 SD)
     Number of extant alleles = 11,26 (0,39 SE; 3,72 SD)
     Number of mt haplotypes =  5,03 (0,18 SE; 1,72 SD)
     Lethal alleles / diploid = 2,50 (0,08 SE; 0,77 SD)

Year 83
     N[Extinct] =    7, P[E] =  0,070
     N[Surviving] =  93, P[S] =  0,930
     Mean size (all populations) = 57,80 (3,00 SE; 30,03 SD)
  Means across extant populations only:
     Population size =          59,29 (2,92 SE; 28,18 SD)
     Expected heterozygosity =  0,8158 (0,0104 SE; 0,1005 SD)
     Observed heterozygosity =  0,8679 (0,0108 SE; 0,1045 SD)
     Number of extant alleles = 10,91 (0,38 SE; 3,65 SD)
     Number of mt haplotypes =  4,92 (0,18 SE; 1,73 SD)
     Lethal alleles / diploid = 2,48 (0,08 SE; 0,78 SD)

Year 84
     N[Extinct] =    8, P[E] =  0,080
     N[Surviving] =  92, P[S] =  0,920
     Mean size (all populations) = 57,14 (2,91 SE; 29,11 SD)
  Means across extant populations only:
     Population size =          58,79 (2,83 SE; 27,10 SD)
     Expected heterozygosity =  0,8179 (0,0097 SE; 0,0928 SD)
     Observed heterozygosity =  0,8693 (0,0105 SE; 0,1011 SD)
     Number of extant alleles = 10,75 (0,36 SE; 3,47 SD)
     Number of mt haplotypes =  4,88 (0,18 SE; 1,69 SD)
     Lethal alleles / diploid = 2,44 (0,08 SE; 0,77 SD)

Year 85
     N[Extinct] =    10, P[E] =  0,100
     N[Surviving] =  90, P[S] =  0,900
     Mean size (all populations) = 56,77 (2,97 SE; 29,66 SD)
  Means across extant populations only:
     Population size =          58,69 (2,86 SE; 27,09 SD)
     Expected heterozygosity =  0,8231 (0,0078 SE; 0,0744 SD)
     Observed heterozygosity =  0,8725 (0,0088 SE; 0,0839 SD)
     Number of extant alleles = 10,68 (0,35 SE; 3,29 SD)
     Number of mt haplotypes =  4,87 (0,17 SE; 1,59 SD)
     Lethal alleles / diploid = 2,43 (0,08 SE; 0,78 SD)

Year 86
     N[Extinct] =    11, P[E] =  0,110
     N[Surviving] =  89, P[S] =  0,890
     Mean size (all populations) = 56,11 (3,13 SE; 31,29 SD)
  Means across extant populations only:
     Population size =          58,43 (3,07 SE; 29,00 SD)
     Expected heterozygosity =  0,8179 (0,0085 SE; 0,0802 SD)
     Observed heterozygosity =  0,8675 (0,0095 SE; 0,0894 SD)
     Number of extant alleles = 10,45 (0,35 SE; 3,27 SD)
     Number of mt haplotypes =  4,78 (0,16 SE; 1,54 SD)
     Lethal alleles / diploid = 2,40 (0,08 SE; 0,78 SD)

Year 87
     N[Extinct] =    11, P[E] =  0,110
     N[Surviving] =  89, P[S] =  0,890
     Mean size (all populations) = 55,92 (3,05 SE; 30,53 SD)
  Means across extant populations only:
     Population size =          57,35 (3,01 SE; 28,39 SD)
     Expected heterozygosity =  0,8128 (0,0085 SE; 0,0805 SD)
     Observed heterozygosity =  0,8697 (0,0095 SE; 0,0895 SD)
     Number of extant alleles = 10,17 (0,35 SE; 3,26 SD)
     Number of mt haplotypes =  4,66 (0,16 SE; 1,55 SD)
     Lethal alleles / diploid = 2,39 (0,08 SE; 0,75 SD)

Year 88
     N[Extinct] =    12, P[E] =  0,120
     N[Surviving] =  88, P[S] =  0,880
     Mean size (all populations) = 55,23 (3,04 SE; 30,38 SD)
  Means across extant populations only:
     Population size =          57,04 (2,99 SE; 28,03 SD)
     Expected heterozygosity =  0,8099 (0,0085 SE; 0,0799 SD)
     Observed heterozygosity =  0,8639 (0,0098 SE; 0,0923 SD)
     Number of extant alleles = 10,03 (0,35 SE; 3,26 SD)
     Number of mt haplotypes =  4,61 (0,16 SE; 1,52 SD)
     Lethal alleles / diploid = 2,35 (0,08 SE; 0,75 SD)

Year 89
     N[Extinct] =    12, P[E] =  0,120
     N[Surviving] =  88, P[S] =  0,880
     Mean size (all populations) = 54,95 (3,07 SE; 30,72 SD)
  Means across extant populations only:
     Population size =          56,68 (3,03 SE; 28,40 SD)
     Expected heterozygosity =  0,8059 (0,0089 SE; 0,0831 SD)
     Observed heterozygosity =  0,8625 (0,0105 SE; 0,0987 SD)
     Number of extant alleles = 9,85 (0,35 SE; 3,28 SD)
     Number of mt haplotypes =  4,53 (0,16 SE; 1,51 SD)
     Lethal alleles / diploid = 2,35 (0,08 SE; 0,75 SD)

Year 90
     N[Extinct] =    13, P[E] =  0,130
     N[Surviving] =  87, P[S] =  0,870
     Mean size (all populations) = 54,83 (3,07 SE; 30,70 SD)
  Means across extant populations only:
     Population size =          56,17 (3,05 SE; 28,46 SD)
     Expected heterozygosity =  0,8018 (0,0096 SE; 0,0899 SD)
     Observed heterozygosity =  0,8570 (0,0117 SE; 0,1091 SD)
     Number of extant alleles = 9,66 (0,35 SE; 3,22 SD)
     Number of mt haplotypes =  4,45 (0,16 SE; 1,47 SD)
     Lethal alleles / diploid = 2,33 (0,08 SE; 0,70 SD)

Year 91
     N[Extinct] =    15, P[E] =  0,150
     N[Surviving] =  85, P[S] =  0,850
     Mean size (all populations) = 54,62 (2,96 SE; 29,59 SD)
  Means across extant populations only:
     Population size =          56,72 (2,93 SE; 27,00 SD)
     Expected heterozygosity =  0,8004 (0,0095 SE; 0,0877 SD)
     Observed heterozygosity =  0,8517 (0,0114 SE; 0,1048 SD)
     Number of extant alleles = 9,58 (0,34 SE; 3,14 SD)
     Number of mt haplotypes =  4,40 (0,15 SE; 1,42 SD)
     Lethal alleles / diploid = 2,32 (0,08 SE; 0,71 SD)

Year 92
     N[Extinct] =    15, P[E] =  0,150
     N[Surviving] =  85, P[S] =  0,850
     Mean size (all populations) = 54,066 (3,06 SE; 30,65 SD)
  Means across extant populations only:
     Population size =          56,57 (3,07 SE; 28,33 SD)
     Expected heterozygosity =  0,7949 (0,0104 SE; 0,0962 SD)
     Observed heterozygosity =  0,8481 (0,0126 SE; 0,1164 SD)
     Number of extant alleles = 9,29 (0,34 SE; 3,13 SD)
     Number of mt haplotypes =  4,29 (0,15 SE; 1,41 SD)
     Lethal alleles / diploid = 2,28 (0,08 SE; 0,71 SD)

Year 93
     N[Extinct] =    15, P[E] =  0,150
     N[Surviving] =  85, P[S] =  0,850
     Mean size (all populations) = 53,97 (3,09 SE; 30,92 SD)
  Means across extant populations only:
     Population size =          56,35 (3,12 SE; 28,73 SD)
     Expected heterozygosity =  0,7924 (0,0107 SE; 0,0983 SD)
     Observed heterozygosity =  0,8424 (0,0129 SE; 0,1189 SD)
     Number of extant alleles = 9,11 (0,34 SE; 3,15 SD)
     Number of mt haplotypes =  4,18 (0,16 SE; 1,44 SD)
     Lethal alleles / diploid = 2,26 (0,08 SE; 0,72 SD)

Year 94
     N[Extinct] =    15, P[E] =  0,150
     N[Surviving] =  85, P[S] =  0,850
     Mean size (all populations) = 53,95 (2,99 SE; 29,89 SD)
  Means across extant populations only:
     Population size =          56,32 (3,01 SE; 27,71 SD)
     Expected heterozygosity =  0,7848 (0,0119 SE; 0,1093 SD)
     Observed heterozygosity =  0,8362 (0,0137 SE; 0,1263 SD)
     Number of extant alleles = 8,99 (0,35 SE; 3,19 SD)
     Number of mt haplotypes =  4,09 (0,16 SE; 1,45 SD)
     Lethal alleles / diploid = 2,23 (0,08 SE; 0,72 SD)

Year 95
     N[Extinct] =    16, P[E] =  0,160
     N[Surviving] =  84, P[S] =  0,840
     Mean size (all populations) = 53,83 (2,90 SE; 28,97 SD)
  Means across extant populations only:
     Population size =          56,27 (2,91 SE; 26,71 SD)
     Expected heterozygosity =  0,7814 (0,0124 SE; 0,1140 SD)
     Observed heterozygosity =  0,8388 (0,0150 SE; 0,1375 SD)
     Number of extant alleles = 8,93 (0,35 SE; 3,21 SD)
     Number of mt haplotypes =  3,98 (0,15 SE; 1,41 SD)
     Lethal alleles / diploid = 2,21 (0,08 SE; 0,73 SD)

Year 96
     N[Extinct] =    17, P[E] =  0,170
     N[Surviving] =  83, P[S] =  0,830
     Mean size (all populations) = 53,61 (2,75 SE; 27,46 SD)
  Means across extant populations only:
     Population size =          56,15 (2,74 SE; 24,96 SD)
     Expected heterozygosity =  0,7816 (0,0118 SE; 0,1076 SD)
     Observed heterozygosity =  0,8481 (0,0147 SE; 0,1341 SD)
     Number of extant alleles = 8,75 (0,35 SE; 3,19 SD)
     Number of mt haplotypes =  3,87 (0,15 SE; 1,39 SD)
     Lethal alleles / diploid = 2,18 (0,08 SE; 0,74 SD)

Year 97
     N[Extinct] =    19, P[E] =  0,190
     N[Surviving] =  81, P[S] =  0,810
     Mean size (all populations) = 53,33 (2,87 SE; 28,68 SD)
  Means across extant populations only:
     Population size =          55,82 (2,89 SE; 26,02 SD)
     Expected heterozygosity =  0,7745 (0,0128 SE; 0,1153 SD)
     Observed heterozygosity =  0,8359 (0,0152 SE; 0,1364 SD)
     Number of extant alleles = 8,68 (0,35 SE; 3,14 SD)
     Number of mt haplotypes =  3,88 (0,15 SE; 1,37 SD)
     Lethal alleles / diploid = 2,17 (0,08 SE; 0,75 SD)

Year 98
     N[Extinct] =    19, P[E] =  0,190
     N[Surviving] =  81, P[S] =  0,810
     Mean size (all populations) = 53,28 (2,96 SE; 29,64 SD)
  Means across extant populations only:
     Population size =          55,40 (3,03 SE; 27,23 SD)
     Expected heterozygosity =  0,7716 (0,0129 SE; 0,1161 SD)
     Observed heterozygosity =  0,8314 (0,0157 SE; 0,1411 SD)
     Number of extant alleles = 8,46 (0,35 SE; 3,11 SD)
     Number of mt haplotypes =  3,84 (0,15 SE; 1,36 SD)
     Lethal alleles / diploid = 2,17 (0,08 SE; 0,74 SD)

Year 99
     N[Extinct] =    21, P[E] =  0,210
     N[Surviving] =  79, P[S] =  0,790
     Mean size (all populations) = 53,21 (3,00 SE; 29,96 SD)
  Means across extant populations only:
     Population size =          55,16 (3,08 SE; 27,37 SD)
     Expected heterozygosity =  0,7723 (0,0123 SE; 0,1096 SD)
     Observed heterozygosity =  0,8350 (0,0154 SE; 0,1370 SD)
     Number of extant alleles = 8,47 (0,34 SE; 3,00 SD)
     Number of mt haplotypes =  3,78 (0,15 SE; 1,33 SD)
     Lethal alleles / diploid = 2,12 (0,08 SE; 0,72 SD)

Year 100
     N[Extinct] =    22, P[E] =  0,220
     N[Surviving] =  78, P[S] =  0,780
     Mean size (all populations) = 53,16 (3,01 SE; 28,06 SD)
  Means across extant populations only:
     Population size =          54,91 (3,01 SE; 30,06 SD)
     Expected heterozygosity =  0,7703 (0,0131 SE; 0,1153 SD)
     Observed heterozygosity =  0,8319 (0,0156 SE; 0,1382 SD)
     Number of extant alleles = 8,38 (0,33 SE; 2,94 SD)
     Number of mt haplotypes =  3,69 (0,15 SE; 1,30 SD)
     Lethal alleles / diploid = 2,09 (0,09 SE; 0,76 SD)


In 100 simulations of Default Scenario for 100 years:
  22 went extinct and 78 survived.

This gives a probability of extinction of 0,22000 (0,04142 SE),
  or a probability of success of          0,78000 (0,04142 SE).

22 simulations went extinct at least once.

Of those going extinct,
    mean time to first extinction was 95,61 years (3,03 SE, 14,22 SD).

Means across all populations (extant and extinct) ...
Mean final population was 53,16 (3,01 SE; 28,06 SD).
   Age 0       1       2   Adults    Total
    0,00    1,97    1,37   20,77     24,11 Males
    0,00    1,93           27,12     29,05 Females

Means across extant populations only ...
Mean final N for extant populations was 54,91 (3,12 SE; 27,55 SD).
   Age 0       1       2   Adults    Total
    0,00    2,73    1,92   19,58     24,23 Males
    0,00    4,47           26,21     30,68 Females

During 1200 simulation-years of harvest and/or supplementation
  mean growth rate (r) was 0,4694 (0,0064 SE, 0,2234 SD)

During 8435 simulation-years without harvest or supplementation
  mean growth rate (r) was 0,0080 (0,0020 SE, 0,1854 SD)

Across all years, prior to carrying capacity truncation,
  mean growth rate (r) was 0,0654 (0,0025 SE, 0,2440 SD)

Final expected heterozygosity was     0,7703 (0,0131 SE; 0,1153 SD)
Final observed heterozygosity was     0,8319 (0,0156 SE; 0,1382 SD)
Final number of alleles was           8,38 (0,33 SE; 2,94 SD)
Final number of mt haplotypes was     3,69 (0,15 SE; 1,30 SD)
Final lethal alleles / diploid was    2,089 (0,086 SE; 0,762 SD)
Mean Ne calculated from loss of heterozygosity in extant populations: 27,67
*************************************************************************
